# Supplementary material for: Secondary-structure prediction revisited: Theoretical β-sheet propensity and coil propensity represent structures of amyloids and aid in elucidating phenomena involved in interspecies transmission of prions
Source: PLoS One. 2017 Feb 15;12(2):e0171974. doi: 10.1371/journal.pone.0171974 (PMC5310760; doi:10.1371/journal.pone.0171974)
Supplement: S1 File — (XLS) [file pone.0171974.s004.xls]

## Sheet: A; Pβ of PrPof Various Species
Table A. Amino-acid Sequences and Theoretical Pβ Values of PrP from various Species
(The Residue numbers are in mouse numbering)
Residue#	Mouse		Bank vole(109M)		Syrian hamster		Cattle		Sheep(ARQ)		Elk		Ferret		Pig		Human		Human(S170N/N174T)		Chinese Hamster		Armenean hamster		Djungarian Hamster
80	1 W	0.11	1 W	0.11	1 W	0.11	1 W	0.11	2 W	0.09	2 W	0.09					2 W	0.09			1 W	0.11	1 W	0.11	1 W	0.11
81	2 G	0.1	2 G	0.1	2 G	0.1	2 G	0.1	3 G	0.11	3 G	0.11	3 Q	0.1	4 Q	0.12	3 G	0.11	3 G	0.11	2 G	0.1	2 G	0.1	2 G	0.1
82	3 Q	0.1	3 Q	0.1	3 Q	0.1	3 Q	0.11	4 Q	0.13	4 Q	0.13	4 P	0.11	5 P	0.14	4 Q	0.12	4 Q	0.12	3 Q	0.1	3 Q	0.1	3 Q	0.1
83	4 P	0.11	4 P	0.11	4 P	0.11	4 P	0.11	5 P	0.14	5 P	0.14	5 H	0.11	6 H	0.14	5 P	0.13	5 P	0.13	4 P	0.11	4 P	0.11	4 P	0.11
84	5 H	0.1	5 H	0.1	5 H	0.1	5 H	0.11	6 H	0.14	6 H	0.14	6 G	0.11	7 G	0.13	6 H	0.12	6 H	0.12	5 H	0.1	5 H	0.1	5 H	0.1
85	6 G	0.1	6 G	0.1	6 G	0.1	6 G	0.11	7 G	0.13	7 G	0.13	7 G	0.12	8 G	0.13	7 G	0.12	7 G	0.12	6 G	0.1	6 G	0.1	6 G	0.1
86	7 G	0.13	7 G	0.13	7 G	0.13	7 G	0.12	8 G	0.13	8 G	0.13	8 G	0.16	9 G	0.16	8 G	0.14	8 G	0.14	7 G	0.13	7 G	0.13	7 G	0.13
87	8 G	0.21	8 G	0.21	8 G	0.21	8 G	0.16	9 G	0.17	9 G	0.17	9 G	0.26	10 G	0.26	9 G	0.22	9 G	0.22	8 G	0.21	8 G	0.21	8 G	0.21
88	9 W	0.33	9 W	0.33	9 W	0.33	9 G	0.25	10 G	0.26	10 G	0.26	10 W	0.38	11 W	0.38	10 W	0.34	10 W	0.34	9 W	0.33	9 W	0.33	9 W	0.33
89	10 G	0.41	10 G	0.41	10 G	0.41	10 W	0.36	11 W	0.37	11 W	0.38	11 G	0.47	12 G	0.47	11 G	0.44	11 G	0.44	10 G	0.41	10 G	0.41	10 G	0.41
90	11 Q	0.33	11 Q	0.33	11 Q	0.33	11 G	0.38	12 G	0.42	12 G	0.42	12 Q	0.38	13 Q	0.38	12 Q	0.39	12 Q	0.39	11 Q	0.33	11 Q	0.33	11 Q	0.33
91	12 G	0.23	12 G	0.23	12 G	0.23	12 Q	0.32	13 Q	0.32	13 Q	0.34	13 G	0.27	14 G	0.27	13 G	0.27	13 G	0.27	12 G	0.23	12 G	0.23	12 G	0.23
92	13 G	0.19	13 G	0.19	13 G	0.19	13 G	0.26	14 G	0.25	14 G	0.27	14 G	0.21	15 G	0.2	14 G	0.22	14 G	0.22	13 G	0.19	13 G	0.19	13 G	0.19
93	14 G	0.17	14 G	0.17	14 G	0.17	14 G	0.2	15 G	0.18	15 G	0.21	15 G	0.18	16 G	0.17	15 G	0.2	15 G	0.2	14 G	0.17	14 G	0.17	14 G	0.17
94	15 T	0.17	15 T	0.17	15 T	0.17	15 T	0.19	16 S	0.17	16 T	0.21	16 S	0.15	17 S	0.14	16 T	0.2	16 T	0.2	15 T	0.17	15 T	0.16	15 T	0.17
95	16 H	0.21	16 H	0.21	16 H	0.21	16 H	0.17	17 H	0.16	17 H	0.2	17 H	0.18	18 H	0.16	17 H	0.25	17 H	0.25	16 H	0.21	16 H	0.2	16 H	0.21
96	17 N	0.17	17 N	0.17	17 N	0.17	17 G	0.15	18 S	0.17	18 S	0.19	18 G	0.17	19 G	0.15	18 S	0.22	18 S	0.22	17 N	0.17	17 N	0.15	17 N	0.17
97	18 Q	0.15	18 Q	0.15	18 Q	0.15	18 Q	0.16	19 Q	0.17	19 Q	0.18	19 Q	0.16	20 Q	0.15	19 Q	0.2	19 Q	0.2	18 Q	0.15	18 Q	0.13	18 Q	0.15
98	19 W	0.11	19 W	0.12	19 W	0.12	19 W	0.15	20 W	0.14	20 W	0.14	20 W	0.15	21 W	0.15	20 W	0.15	20 W	0.15	19 W	0.12	19 W	0.11	19 W	0.12
99	20 N	0.09	20 N	0.09	20 N	0.09	20 N	0.11	21 N	0.1	21 N	0.1	21 G	0.11	22 N	0.11	21 N	0.11	21 N	0.11	20 N	0.09	20 N	0.08	20 N	0.09
100	21 K	0.07	21 K	0.07	21 K	0.07	21 K	0.08	22 K	0.08	22 K	0.08	22 K	0.09	23 K	0.09	22 K	0.08	22 K	0.08	21 K	0.07	21 K	0.07	21 K	0.07
101	22 P	0.06	22 P	0.06	22 P	0.06	22 P	0.07	23 P	0.07	23 P	0.07	23 P	0.08	24 P	0.07	23 P	0.06	23 P	0.06	22 P	0.06	22 P	0.06	22 P	0.06
102	23 S	0.06	23 S	0.06	23 S	0.06	23 S	0.07	24 S	0.06	24 S	0.06	24 S	0.07	25 S	0.07	24 S	0.06	24 S	0.06	23 S	0.06	23 N	0.06	23 S	0.06
103	24 K	0.06	24 K	0.05	24 K	0.05	24 K	0.06	25 K	0.05	25 K	0.05	25 K	0.06	26 K	0.06	25 K	0.05	25 K	0.05	24 K	0.05	24 K	0.05	24 K	0.05
104	25 P	0.06	25 P	0.06	25 P	0.06	25 P	0.06	26 P	0.06	26 P	0.06	26 P	0.06	27 P	0.06	26 P	0.06	26 P	0.06	25 P	0.06	25 P	0.05	25 P	0.06
105	26 K	0.07	26 K	0.07	26 K	0.06	26 K	0.07	27 K	0.07	27 K	0.07	27 K	0.07	28 K	0.07	27 K	0.06	27 K	0.06	26 K	0.07	26 K	0.07	26 K	0.07
106	27 T	0.1	27 T	0.09	27 T	0.08	27 T	0.09	28 T	0.09	28 T	0.09	28 T	0.09	29 T	0.09	28 T	0.08	28 T	0.08	27 T	0.09	27 T	0.09	27 T	0.09
107	28 N	0.15	28 N	0.14	28 N	0.12	28 N	0.14	29 N	0.14	29 N	0.14	29 N	0.14	30 N	0.14	29 N	0.12	29 N	0.12	28 N	0.14	28 S	0.15	28 N	0.14
108	29 L	0.15	29 M	0.15	29 M	0.11	29 M	0.15	30 M	0.15	30 M	0.15	30 M	0.15	31 M	0.15	30 M	0.11	30 M	0.11	29 M	0.15	29 M	0.16	29 M	0.15
109	30 K	0.17	30 K	0.19	30 K	0.11	30 K	0.19	31 K	0.19	31 K	0.19	31 K	0.19	32 K	0.19	31 K	0.11	31 K	0.11	30 K	0.19	30 K	0.16	30 K	0.19
110	31 H	0.16	31 H	0.18	31 H	0.1	31 H	0.18	32 H	0.18	32 H	0.18	32 H	0.18	33 H	0.18	32 H	0.1	32 H	0.1	31 H	0.18	31 H	0.13	31 H	0.18
111	32 V	0.12	32 V	0.14	32 M	0.08	32 V	0.14	33 V	0.14	33 V	0.14	33 V	0.14	34 V	0.14	33 M	0.08	33 M	0.08	32 V	0.14	32 M	0.1	32 V	0.14
112	33 A	0.08	33 A	0.09	33 A	0.06	33 A	0.09	34 A	0.09	34 A	0.09	34 A	0.09	35 A	0.09	34 A	0.06	34 A	0.06	33 A	0.09	33 A	0.06	33 A	0.09
113	34 G	0.05	34 G	0.05	34 G	0.03	34 G	0.05	35 G	0.05	35 G	0.05	35 G	0.05	36 G	0.05	35 G	0.03	35 G	0.03	34 G	0.05	34 G	0.03	34 G	0.05
114	35 A	0.07	35 A	0.07	35 A	0.05	35 A	0.07	36 A	0.07	36 A	0.07	36 A	0.07	37 A	0.07	36 A	0.05	36 A	0.05	35 A	0.07	35 A	0.05	35 A	0.07
115	36 A	0.07	36 A	0.07	36 A	0.05	36 A	0.07	37 A	0.07	37 A	0.07	37 A	0.07	38 A	0.07	37 A	0.05	37 A	0.05	36 A	0.07	36 A	0.05	36 A	0.07
116	37 A	0.06	37 A	0.06	37 A	0.04	37 A	0.06	38 A	0.06	38 A	0.06	38 A	0.06	39 A	0.06	38 A	0.04	38 A	0.04	37 A	0.06	37 A	0.04	37 A	0.06
117	38 A	0.06	38 A	0.07	38 A	0.05	38 A	0.07	39 A	0.07	39 A	0.07	39 A	0.07	40 A	0.07	39 A	0.05	39 A	0.05	38 A	0.07	38 A	0.05	38 A	0.07
118	39 G	0.11	39 G	0.11	39 G	0.1	39 G	0.11	40 G	0.11	40 G	0.11	40 G	0.11	41 G	0.11	40 G	0.1	40 G	0.1	39 G	0.11	39 G	0.1	39 G	0.11
119	40 A	0.26	40 A	0.26	40 A	0.24	40 A	0.26	41 A	0.26	41 A	0.26	41 A	0.26	42 A	0.26	41 A	0.24	41 A	0.24	40 A	0.26	40 A	0.24	40 A	0.26
120	41 V	0.31	41 V	0.31	41 V	0.3	41 V	0.31	42 V	0.31	42 V	0.31	42 V	0.31	43 V	0.31	42 V	0.3	42 V	0.3	41 V	0.31	41 V	0.3	41 V	0.31
121	42 V	0.32	42 V	0.32	42 V	0.32	42 V	0.32	43 V	0.32	43 V	0.32	43 V	0.32	44 V	0.32	43 V	0.32	43 V	0.32	42 V	0.32	42 V	0.32	42 V	0.32
122	43 G	0.2	43 G	0.2	43 G	0.2	43 G	0.2	44 G	0.2	44 G	0.2	44 G	0.2	45 G	0.2	44 G	0.2	44 G	0.2	43 G	0.2	43 G	0.2	43 G	0.2
123	44 G	0.12	44 G	0.12	44 G	0.12	44 G	0.12	45 G	0.12	45 G	0.12	45 G	0.12	46 G	0.12	45 G	0.12	45 G	0.12	44 G	0.12	44 G	0.12	44 G	0.12
124	45 L	0.12	45 L	0.12	45 L	0.12	45 L	0.12	46 L	0.12	46 L	0.12	46 L	0.12	47 L	0.12	46 L	0.12	46 L	0.12	45 L	0.12	45 L	0.12	45 L	0.12
125	46 G	0.15	46 G	0.15	46 G	0.15	46 G	0.15	47 G	0.15	47 G	0.15	47 G	0.15	48 G	0.15	47 G	0.15	47 G	0.15	46 G	0.15	46 G	0.15	46 G	0.15
126	47 G	0.25	47 G	0.25	47 G	0.25	47 G	0.25	48 G	0.25	48 G	0.25	48 G	0.25	49 G	0.25	48 G	0.26	48 G	0.26	47 G	0.25	47 G	0.25	47 G	0.25
127	48 Y	0.43	48 Y	0.43	48 Y	0.42	48 Y	0.42	49 Y	0.42	49 Y	0.42	49 Y	0.42	50 Y	0.42	49 Y	0.43	49 Y	0.43	48 Y	0.41	48 Y	0.41	48 Y	0.43
128	49 M	0.56	49 M	0.56	49 M	0.55	49 M	0.56	50 M	0.56	50 M	0.56	50 M	0.56	51 M	0.56	50 M	0.58	50 M	0.58	49 M	0.55	49 M	0.55	49 M	0.56
129	50 L	0.48	50 L	0.48	50 L	0.46	50 L	0.48	51 L	0.48	51 L	0.48	51 L	0.48	52 L	0.48	51 L	0.5	51 L	0.5	50 L	0.45	50 L	0.45	50 L	0.48
130	51 G	0.29	51 G	0.29	51 G	0.26	51 G	0.29	52 G	0.29	52 G	0.29	52 G	0.29	53 G	0.29	52 G	0.33	52 G	0.33	51 G	0.27	51 G	0.27	51 G	0.29
131	52 S	0.18	52 S	0.18	52 S	0.15	52 S	0.18	53 S	0.18	53 S	0.18	53 S	0.18	54 S	0.18	53 S	0.2	53 S	0.2	52 S	0.15	52 S	0.15	52 S	0.18
132	53 A	0.14	53 A	0.14	53 A	0.12	53 A	0.15	54 A	0.14	54 A	0.14	54 A	0.14	55 A	0.15	54 A	0.14	54 A	0.14	53 A	0.12	53 A	0.12	53 A	0.14
133	54 M	0.08	54 M	0.08	54 M	0.08	54 M	0.08	55 M	0.08	55 M	0.08	55 M	0.08	56 M	0.08	55 M	0.1	55 M	0.1	54 M	0.08	54 M	0.08	54 M	0.08
134	55 S	0.09	55 S	0.09	55 S	0.08	55 S	0.1	56 S	0.09	56 S	0.09	56 S	0.09	57 S	0.1	56 S	0.12	56 S	0.12	55 S	0.08	55 S	0.08	55 S	0.09
135	56 R	0.12	56 R	0.12	56 R	0.09	56 R	0.16	57 R	0.14	57 R	0.14	57 R	0.14	58 R	0.16	57 R	0.23	57 R	0.23	56 R	0.1	56 R	0.1	56 R	0.12
136	57 P	0.32	57 P	0.32	57 P	0.19	57 P	0.45	58 P	0.36	58 P	0.36	58 P	0.36	59 P	0.45	58 P	0.64	58 P	0.64	57 P	0.23	57 P	0.23	57 P	0.32
137	58 M	0.42	58 M	0.42	58 M	0.22	58 L	0.55	59 L	0.45	59 L	0.45	59 L	0.45	60 L	0.55	59 I	0.79	59 I	0.79	58 M	0.25	58 M	0.25	58 M	0.42
138	59 I	0.45	59 I	0.45	59 M	0.22	59 I	0.57	60 I	0.48	60 I	0.48	60 I	0.48	61 I	0.57	60 I	0.8	60 I	0.8	59 L	0.21	59 L	0.21	59 I	0.45
139	60 H	0.4	60 H	0.4	60 H	0.22	60 H	0.48	61 H	0.41	61 H	0.41	61 H	0.41	62 H	0.48	61 H	0.69	61 H	0.69	60 H	0.2	60 H	0.2	60 H	0.4
140	61 F	0.23	61 F	0.23	61 F	0.13	61 F	0.27	62 F	0.21	62 F	0.21	62 F	0.21	63 F	0.27	62 F	0.47	62 F	0.47	61 F	0.12	61 F	0.12	61 F	0.23
141	62 G	0.11	62 G	0.11	62 G	0.07	62 G	0.14	63 G	0.11	63 G	0.11	63 G	0.11	64 G	0.14	63 G	0.22	63 G	0.22	62 G	0.06	62 G	0.06	62 G	0.11
142	63 N	0.07	63 N	0.07	63 N	0.05	63 S	0.1	64 N	0.09	64 N	0.09	64 N	0.09	65 S	0.1	64 S	0.14	64 S	0.14	63 N	0.05	63 N	0.05	63 N	0.07
143	64 D	0.07	64 D	0.07	64 D	0.06	64 D	0.1	65 D	0.08	65 D	0.08	65 D	0.08	66 D	0.1	65 D	0.11	65 D	0.11	64 D	0.06	64 D	0.06	64 D	0.07
144	65 W	0.05	65 W	0.06	65 W	0.05	65 Y	0.08	66 Y	0.06	66 Y	0.06	66 Y	0.06	67 Y	0.08	66 Y	0.08	66 Y	0.08	65 W	0.05	65 W	0.05	65 W	0.06
145	66 E	0.08	66 E	0.08	66 E	0.07	66 E	0.09	67 E	0.08	67 E	0.08	67 E	0.08	68 E	0.1	67 E	0.09	67 E	0.09	66 E	0.07	66 E	0.07	66 E	0.08
146	67 D	0.13	67 D	0.13	67 D	0.12	67 D	0.16	68 D	0.15	68 D	0.15	68 D	0.15	69 D	0.17	68 D	0.16	68 D	0.16	67 D	0.12	67 D	0.12	67 D	0.13
147	68 R	0.21	68 R	0.2	68 R	0.2	68 R	0.26	69 R	0.25	69 R	0.25	69 R	0.25	70 R	0.27	69 R	0.26	69 R	0.26	68 R	0.2	68 R	0.2	68 R	0.2
148	69 Y	0.25	69 Y	0.23	69 Y	0.23	69 Y	0.33	70 Y	0.32	70 Y	0.32	70 Y	0.32	71 Y	0.34	70 Y	0.33	70 Y	0.33	69 Y	0.23	69 Y	0.23	69 Y	0.23
149	70 Y	0.25	70 Y	0.25	70 Y	0.25	70 Y	0.31	71 Y	0.31	71 Y	0.31	71 Y	0.31	72 Y	0.32	71 Y	0.31	71 Y	0.31	70 Y	0.24	70 Y	0.24	70 Y	0.25
150	71 R	0.2	71 R	0.2	71 R	0.2	71 R	0.23	72 R	0.24	72 R	0.24	72 R	0.24	73 R	0.25	72 R	0.23	72 R	0.23	71 R	0.2	71 R	0.2	71 R	0.2
151	72 E	0.13	72 E	0.12	72 E	0.12	72 E	0.15	73 E	0.15	73 E	0.15	73 E	0.15	74 E	0.15	73 E	0.15	73 E	0.15	72 E	0.12	72 E	0.12	72 E	0.12
152	73 N	0.1	73 N	0.07	73 N	0.07	73 N	0.09	74 N	0.11	74 N	0.11	74 N	0.11	75 N	0.11	74 N	0.09	74 N	0.09	73 N	0.07	73 N	0.07	73 N	0.07
153	74 M	0.09	74 M	0.06	74 M	0.06	74 M	0.07	75 M	0.1	75 M	0.1	75 M	0.1	76 M	0.1	75 M	0.07	75 M	0.07	74 M	0.06	74 M	0.06	74 M	0.06
154	75 Y	0.11	75 N	0.06	75 N	0.06	75 H	0.07	76 Y	0.12	76 Y	0.12	76 Y	0.12	77 Y	0.12	76 H	0.07	76 H	0.07	75 N	0.06	75 N	0.06	75 N	0.06
155	76 R	0.12	76 R	0.07	76 R	0.07	76 R	0.08	77 R	0.12	77 R	0.12	77 R	0.12	78 R	0.12	77 R	0.07	77 R	0.08	76 R	0.07	76 R	0.07	76 R	0.07
156	77 Y	0.1	77 Y	0.06	77 Y	0.06	77 Y	0.06	78 Y	0.11	78 Y	0.11	78 Y	0.1	79 Y	0.11	78 Y	0.06	78 Y	0.06	77 Y	0.06	77 Y	0.06	77 Y	0.06
157	78 P	0.11	78 P	0.08	78 P	0.08	78 P	0.08	79 P	0.11	79 P	0.11	79 P	0.1	80 P	0.11	79 P	0.08	79 P	0.08	78 P	0.08	78 P	0.08	78 P	0.08
158	79 N	0.13	79 N	0.13	79 N	0.13	79 N	0.12	80 N	0.13	80 N	0.13	80 N	0.12	81 N	0.13	80 N	0.12	80 N	0.12	79 N	0.13	79 N	0.13	79 N	0.13
159	80 Q	0.19	80 Q	0.21	80 Q	0.21	80 Q	0.2	81 Q	0.19	81 Q	0.19	81 Q	0.16	82 Q	0.19	81 Q	0.2	81 Q	0.2	80 Q	0.21	80 Q	0.21	80 Q	0.21
160	81 V	0.3	81 V	0.35	81 V	0.35	81 V	0.34	82 V	0.3	82 V	0.3	82 V	0.27	83 V	0.3	82 V	0.36	82 V	0.34	81 V	0.35	81 V	0.35	81 V	0.35
161	82 Y	0.35	82 Y	0.37	82 Y	0.37	82 Y	0.37	83 Y	0.35	83 Y	0.34	83 Y	0.27	84 Y	0.35	83 Y	0.35	83 Y	0.36	82 Y	0.37	82 Y	0.37	82 Y	0.37
162	83 Y	0.36	83 Y	0.35	83 Y	0.35	83 Y	0.37	84 Y	0.36	84 Y	0.33	84 Y	0.24	85 Y	0.36	84 Y	0.34	84 Y	0.35	83 Y	0.35	83 Y	0.35	83 Y	0.35
163	84 R	0.32	84 R	0.28	84 R	0.28	84 R	0.33	85 R	0.32	85 R	0.28	85 K	0.2	86 R	0.32	85 R	0.26	85 R	0.28	84 R	0.28	84 R	0.28	84 R	0.28
164	85 P	0.29	85 P	0.24	85 P	0.24	85 P	0.3	86 P	0.29	86 P	0.24	86 P	0.17	87 P	0.3	86 P	0.21	86 P	0.25	85 P	0.24	85 P	0.24	85 P	0.24
165	86 V	0.21	86 V	0.18	86 V	0.18	86 V	0.21	87 V	0.21	87 V	0.19	87 V	0.14	88 V	0.22	87 M	0.14	87 V	0.18	86 V	0.18	86 V	0.18	86 V	0.18
166	87 D	0.19	87 D	0.16	87 D	0.16	87 D	0.19	88 D	0.19	88 D	0.17	88 D	0.15	89 D	0.2	88 D	0.13	88 D	0.17	87 D	0.16	87 D	0.16	87 D	0.16
167	88 Q	0.17	88 Q	0.14	88 Q	0.14	88 Q	0.17	89 Q	0.17	89 Q	0.17	89 Q	0.15	90 Q	0.21	89 E	0.13	89 Q	0.17	88 Q	0.14	88 Q	0.14	88 Q	0.14
168	89 Y	0.14	89 Y	0.11	89 Y	0.11	89 Y	0.14	90 Y	0.14	90 Y	0.14	90 Y	0.13	91 Y	0.17	90 Y	0.1	90 Y	0.14	89 Y	0.11	89 Y	0.11	89 Y	0.11
169	90 S	0.11	90 N	0.09	90 N	0.09	90 S	0.11	91 S	0.11	91 N	0.11	91 S	0.12	92 S	0.13	91 S	0.09	91 N	0.11	90 N	0.09	90 N	0.09	90 N	0.09
170	91 N	0.1	91 N	0.08	91 N	0.08	91 N	0.1	92 N	0.1	92 N	0.1	92 N	0.09	93 N	0.12	92 N	0.08	92 N	0.1	91 N	0.08	91 N	0.08	91 N	0.08
171	92 Q	0.08	92 Q	0.07	92 Q	0.07	92 Q	0.08	93 Q	0.08	93 Q	0.09	93 Q	0.07	94 Q	0.1	93 Q	0.07	93 Q	0.09	92 Q	0.07	92 Q	0.07	92 Q	0.07
172	93 N	0.09	93 N	0.07	93 N	0.07	93 N	0.09	94 N	0.09	94 N	0.12	94 N	0.08	95 N	0.11	94 N	0.07	94 N	0.12	93 N	0.07	93 N	0.07	93 N	0.07
173	94 N	0.14	94 N	0.12	94 N	0.12	94 N	0.14	95 N	0.14	95 T	0.24	95 N	0.13	96 S	0.2	95 N	0.11	95 T	0.23	94 N	0.12	94 N	0.12	94 N	0.12
174	95 F	0.22	95 F	0.2	95 F	0.2	95 F	0.22	96 F	0.22	96 F	0.43	96 L	0.19	97 F	0.34	96 F	0.2	96 F	0.42	95 F	0.2	95 F	0.2	95 F	0.2
175	96 V	0.34	96 V	0.31	96 V	0.31	96 V	0.35	97 V	0.34	97 V	0.53	97 V	0.28	98 V	0.5	97 V	0.32	97 V	0.53	96 V	0.31	96 V	0.31	96 V	0.31
176	97 H	0.36	97 H	0.35	97 H	0.35	97 H	0.38	98 H	0.36	98 H	0.5	98 H	0.29	99 H	0.48	98 H	0.35	98 H	0.5	97 H	0.35	97 H	0.35	97 H	0.35
177	98 D	0.42	98 D	0.41	98 D	0.41	98 D	0.44	99 D	0.43	99 D	0.53	99 D	0.33	100 D	0.53	99 D	0.4	99 D	0.52	98 D	0.41	98 D	0.41	98 D	0.41
178	99 C	0.31	99 C	0.31	99 C	0.31	99 C	0.35	100 C	0.35	100 C	0.39	100 C	0.28	101 C	0.4	100 C	0.31	100 C	0.35	99 C	0.31	99 C	0.31	99 C	0.31
179	100 V	0.28	100 V	0.28	100 V	0.28	100 V	0.34	101 V	0.32	101 V	0.34	101 V	0.25	102 V	0.36	101 V	0.28	101 V	0.3	100 V	0.28	100 V	0.28	100 V	0.28
180	101 N	0.3	101 N	0.3	101 N	0.3	101 N	0.38	102 N	0.33	102 N	0.34	102 N	0.28	103 N	0.34	102 N	0.3	102 N	0.31	101 N	0.3	101 N	0.3	101 N	0.3
181	102 I	0.4	102 I	0.4	102 I	0.4	102 I	0.47	103 I	0.41	103 I	0.41	103 I	0.38	104 I	0.42	103 I	0.4	103 I	0.4	102 I	0.4	102 I	0.4	102 I	0.4
182	103 T	0.42	103 T	0.42	103 T	0.42	103 T	0.46	104 T	0.39	104 T	0.4	104 T	0.37	105 T	0.4	104 T	0.42	104 T	0.42	103 T	0.42	103 T	0.42	103 T	0.42
183	104 I	0.52	104 I	0.52	104 I	0.52	104 V	0.49	105 V	0.45	105 V	0.46	105 V	0.43	106 V	0.46	105 I	0.52	105 I	0.53	104 I	0.52	104 I	0.52	104 I	0.52
184	105 K	0.6	105 K	0.6	105 K	0.6	105 K	0.51	106 K	0.53	106 K	0.53	106 K	0.51	107 K	0.52	106 K	0.6	106 K	0.61	105 K	0.6	105 K	0.6	105 K	0.6
185	106 Q	0.68	106 Q	0.68	106 Q	0.68	106 E	0.55	107 Q	0.63	107 Q	0.63	107 Q	0.63	108 Q	0.63	107 Q	0.68	107 Q	0.67	106 Q	0.68	106 Q	0.68	106 Q	0.68
186	107 H	0.73	107 H	0.73	107 H	0.73	107 H	0.64	108 H	0.72	108 H	0.72	108 H	0.72	109 H	0.72	108 H	0.73	108 H	0.73	107 H	0.73	107 H	0.73	107 H	0.73
187	108 T	0.63	108 T	0.63	108 T	0.63	108 T	0.56	109 T	0.64	109 T	0.64	109 T	0.64	110 T	0.64	109 T	0.63	109 T	0.63	108 T	0.63	108 T	0.63	108 T	0.63
188	109 V	0.61	109 V	0.61	109 V	0.61	109 V	0.53	110 V	0.61	110 V	0.61	110 V	0.61	111 V	0.61	110 V	0.61	110 V	0.61	109 V	0.61	109 V	0.61	109 V	0.61
189	110 T	0.51	110 T	0.51	110 T	0.51	110 T	0.51	111 T	0.55	111 T	0.55	111 T	0.55	112 T	0.55	111 T	0.51	111 T	0.51	110 T	0.51	110 T	0.51	110 T	0.51
190	111 T	0.54	111 T	0.54	111 T	0.54	111 T	0.53	112 T	0.57	112 T	0.57	112 T	0.56	113 T	0.57	112 T	0.54	112 T	0.54	111 T	0.54	111 T	0.54	111 T	0.54
191	112 T	0.44	112 T	0.44	112 T	0.44	112 T	0.4	113 T	0.45	113 T	0.45	113 T	0.45	114 T	0.45	113 T	0.44	113 T	0.44	112 T	0.44	112 T	0.44	112 T	0.44
192	113 T	0.33	113 T	0.33	113 T	0.33	113 T	0.31	114 T	0.34	114 T	0.34	114 T	0.34	115 T	0.34	114 T	0.33	114 T	0.33	113 T	0.33	113 T	0.33	113 T	0.33
193	114 K	0.24	114 K	0.24	114 K	0.24	114 K	0.22	115 K	0.24	115 K	0.24	115 K	0.23	116 K	0.24	115 K	0.24	115 K	0.24	114 K	0.24	114 K	0.24	114 K	0.24
194	115 G	0.17	115 G	0.17	115 G	0.18	115 G	0.16	116 G	0.18	116 G	0.17	116 G	0.16	117 G	0.18	116 G	0.17	116 G	0.17	115 G	0.17	115 G	0.17	115 G	0.17
195	116 E	0.18	116 E	0.18	116 E	0.2	116 E	0.17	117 E	0.2	117 E	0.18	117 E	0.17	118 E	0.18	117 E	0.18	117 E	0.18	116 E	0.18	116 E	0.18	116 E	0.18
196	117 N	0.16	117 N	0.16	117 N	0.18	117 N	0.16	118 N	0.18	118 N	0.16	118 N	0.16	119 N	0.18	118 N	0.16	118 N	0.16	117 N	0.16	117 N	0.16	117 N	0.16
197	118 F	0.12	118 F	0.12	118 F	0.13	118 F	0.11	119 F	0.13	119 F	0.11	119 F	0.13	120 F	0.14	119 F	0.12	119 F	0.12	118 F	0.12	118 F	0.12	118 F	0.12
198	119 T	0.12	119 T	0.12	119 T	0.12	119 T	0.11	120 T	0.12	120 T	0.11	120 T	0.11	121 T	0.14	120 T	0.12	120 T	0.12	119 T	0.12	119 T	0.12	119 T	0.12
199	120 E	0.14	120 E	0.14	120 E	0.13	120 E	0.13	121 E	0.13	121 E	0.13	121 E	0.11	122 E	0.16	121 E	0.14	121 E	0.14	120 E	0.14	120 E	0.14	120 E	0.14
200	121 T	0.14	121 T	0.14	121 T	0.15	121 T	0.14	122 T	0.15	122 T	0.14	122 T	0.1	123 T	0.14	122 T	0.14	122 T	0.14	121 T	0.14	121 T	0.14	121 T	0.14
201	122 D	0.11	122 D	0.11	122 D	0.15	122 D	0.12	123 D	0.15	123 D	0.12	123 D	0.08	124 D	0.13	123 D	0.11	123 D	0.11	122 D	0.11	122 D	0.11	122 D	0.11
202	123 V	0.09	123 V	0.09	123 I	0.2	123 I	0.11	124 I	0.19	124 I	0.11	124 M	0.1	125 V	0.13	124 V	0.09	124 V	0.09	123 V	0.09	123 V	0.09	123 V	0.09
203	124 K	0.08	124 K	0.08	124 K	0.22	124 K	0.1	125 K	0.21	125 K	0.1	125 K	0.12	126 K	0.16	125 K	0.08	125 K	0.08	124 K	0.08	124 K	0.08	124 K	0.08
204	125 M	0.1	125 M	0.1	125 I	0.28	125 M	0.11	126 I	0.27	126 M	0.11	126 I	0.17	127 M	0.24	126 M	0.1	126 M	0.1	125 M	0.1	125 M	0.1	125 M	0.1
205	126 M	0.11	126 M	0.11	126 M	0.28	126 M	0.12	127 M	0.26	127 M	0.12	127 M	0.18	128 I	0.29	127 M	0.11	127 M	0.11	126 M	0.11	126 M	0.11	126 M	0.11
206	127 E	0.12	127 E	0.12	127 E	0.26	127 E	0.13	128 E	0.24	128 E	0.13	128 E	0.16	129 E	0.28	128 E	0.12	128 E	0.12	127 E	0.12	127 E	0.12	127 E	0.12
207	128 R	0.11	128 R	0.11	128 R	0.23	128 R	0.13	129 R	0.21	129 R	0.13	129 R	0.14	130 R	0.22	129 R	0.12	129 R	0.12	128 R	0.11	128 R	0.11	128 R	0.12
208	129 V	0.09	129 V	0.09	129 V	0.21	129 V	0.1	130 V	0.15	130 V	0.1	130 V	0.13	131 V	0.17	130 V	0.1	130 V	0.1	129 V	0.09	129 V	0.09	129 V	0.1
209	130 V	0.09	130 V	0.09	130 V	0.2	130 V	0.09	131 V	0.13	131 V	0.09	131 V	0.12	132 V	0.13	131 V	0.09	131 V	0.09	130 V	0.09	130 V	0.09	130 V	0.09
210	131 E	0.11	131 E	0.11	131 E	0.19	131 E	0.11	132 E	0.13	132 E	0.11	132 E	0.13	133 E	0.16	132 E	0.11	132 E	0.11	131 E	0.11	131 E	0.11	131 E	0.11
211	132 Q	0.18	132 Q	0.18	132 Q	0.22	132 Q	0.17	133 Q	0.19	133 Q	0.17	133 Q	0.19	134 Q	0.19	133 Q	0.17	133 Q	0.17	132 Q	0.18	132 Q	0.18	132 Q	0.17
212	133 M	0.18	133 M	0.18	133 M	0.17	133 M	0.2	134 M	0.22	134 M	0.2	134 M	0.21	135 M	0.19	134 M	0.21	134 M	0.21	133 M	0.18	133 M	0.18	133 M	0.19
213	134 C	0.13	134 C	0.13	134 C	0.1	134 C	0.17	135 C	0.18	135 C	0.17	135 C	0.15	136 C	0.15	135 C	0.2	135 C	0.2	134 C	0.13	134 C	0.13	134 C	0.17
214	135 V	0.11	135 V	0.11	135 T	0.08	135 I	0.18	136 I	0.18	136 I	0.18	136 V	0.13	137 I	0.14	136 I	0.22	136 I	0.22	135 V	0.11	135 V	0.11	135 I	0.18
215	136 T	0.13	136 T	0.13	136 T	0.1	136 T	0.21	137 T	0.21	137 T	0.22	137 T	0.15	138 T	0.14	137 T	0.26	137 T	0.26	136 T	0.13	136 T	0.13	136 T	0.21
216	137 Q	0.11	137 Q	0.11	137 Q	0.09	137 Q	0.14	138 Q	0.14	138 Q	0.15	138 Q	0.11	139 Q	0.1	138 Q	0.17	138 Q	0.17	137 Q	0.11	137 Q	0.11	137 Q	0.16
217	138 Y	0.09	138 Y	0.08	138 Y	0.09	138 Y	0.11	139 Y	0.11	139 Y	0.12	139 Y	0.09	140 Y	0.08	139 Y	0.11	139 Y	0.11	138 Y	0.09	138 Y	0.09	138 Y	0.12
218	139 Q	0.08	139 Q	0.07	139 Q	0.1	139 Q	0.1	140 Q	0.1	140 Q	0.11	140 Q	0.09	141 Q	0.06	140 E	0.09	140 E	0.09	139 Q	0.08	139 Q	0.08	139 Q	0.12
219	140 K	0.07	140 K	0.06	140 K	0.1	140 R	0.1	141 R	0.1	141 R	0.11	141 Q	0.09	142 K	0.07	141 R	0.09	141 R	0.09	140 K	0.07	140 K	0.07	140 R	0.12
220	141 E	0.06	141 E	0.05	141 E	0.08	141 E	0.07	142 E	0.07	142 E	0.07	142 E	0.06	143 E	0.06	142 E	0.06	142 E	0.06	141 E	0.06	141 E	0.06	141 E	0.09
221	142 S	0.1	142 S	0.1	142 S	0.11	142 S	0.09	143 S	0.09	143 S	0.09	143 S	0.08	144 Y	0.09	143 S	0.08	143 S	0.08	142 S	0.1	142 S	0.1	142 S	0.13
222	143 Q	0.19	143 Q	0.2	143 Q	0.21	143 Q	0.17	144 Q	0.17	144 E	0.14	144 E	0.14	145 E	0.12	144 Q	0.16	144 Q	0.16	143 Q	0.19	143 Q	0.19	143 Q	0.23
223	144 A	0.33	144 A	0.38	144 A	0.34	144 A	0.24	145 A	0.24	145 A	0.19	145 A	0.19	146 A	0.14	145 A	0.21	145 A	0.21	144 A	0.33	144 A	0.33	144 A	0.36
224	145 Y	0.46	145 Y	0.42	145 Y	0.47	145 Y	0.31	146 Y	0.31	146 Y	0.25	146 Y	0.26	147 Y	0.16	146 Y	0.26	146 Y	0.26	145 Y	0.46	145 Y	0.46	145 Y	0.44
225	146 Y	0.33	146 Y	0.34	146 Y	0.34	146 Y	0.28	147 Y	0.28	147 Y	0.22	147 Y	0.25	148 A	0.11	147 Y	0.24	147 Y	0.24	146 Y	0.33	146 Y	0.33	146 Y	0.3
226	147 D	0.2	147 E	0.2	147 D	0.2	147 Q	0.28	148 Q	0.28	148 Q	0.24	148 Q	0.26	149 Q	0.1	148 Q	0.26	148 Q	0.26	147 D	0.2	147 D	0.2	147 D	0.19
227	148 G	0.14	148 G	0.16	148 G	0.14	148 R	0.24	149 R	0.24	149 R	0.21	149 R	0.21	150 R	0.09	149 R	0.22	149 R	0.22	148 G	0.14	148 G	0.14	148 G	0.14
228	149 R	0.17	149 R	0.15	149 R	0.17	149 G	0.23	150 G	0.23	150 G	0.19	150 G	0.19	151 G	0.1	150 G	0.21	150 G	0.21	149 R	0.17	149 R	0.17	149 R	0.17
229	150 R	0.2	150 S	0.19	150 R	0.2															150 R	0.2	150 R	0.2	150 R	0.2
230	151 S	0.25			151 S	0.25															151 S	0.25	151 S	0.25	151 S	0.26

## Sheet: B; Pβ of ΔPrP-series
Table B. Amino-acid Sequences and Theoretical Pβ Values of Wild-type and ΔPrP-series
(The Residue numbers are in mouse numbering)
Residue#	Wild-type	Δ159	Δ159-160	Δ159-161	Δ159-162	Δ159-163	Δ159-164	Δ159-165	Δ159-166	Δ159-167	Δ159-168	Δ159-169	Δ159-171	Δ159-175	Δ171-175
80	0.11	0.11	0.11	0.11	0.11	0.11	0.11	0.11	0.11	0.11	0.11	0.11	0.11	0.11	0.11
81	0.1	0.1	0.1	0.1	0.1	0.1	0.1	0.1	0.1	0.1	0.1	0.1	0.1	0.1	0.1
82	0.1	0.1	0.1	0.1	0.1	0.1	0.1	0.1	0.1	0.1	0.1	0.1	0.1	0.1	0.1
83	0.11	0.11	0.11	0.11	0.11	0.11	0.11	0.11	0.11	0.11	0.11	0.11	0.11	0.11	0.11
84	0.1	0.1	0.1	0.1	0.1	0.1	0.1	0.1	0.1	0.1	0.1	0.1	0.1	0.1	0.1
85	0.1	0.1	0.1	0.1	0.1	0.1	0.1	0.1	0.1	0.1	0.1	0.1	0.1	0.1	0.1
86	0.13	0.13	0.13	0.13	0.13	0.13	0.13	0.13	0.13	0.13	0.13	0.13	0.13	0.13	0.13
87	0.21	0.21	0.21	0.21	0.21	0.21	0.21	0.21	0.21	0.21	0.21	0.21	0.21	0.21	0.21
88	0.33	0.33	0.33	0.33	0.33	0.33	0.33	0.33	0.33	0.33	0.33	0.33	0.33	0.33	0.33
89	0.41	0.41	0.41	0.41	0.41	0.41	0.41	0.41	0.41	0.41	0.41	0.41	0.41	0.41	0.41
90	0.33	0.33	0.33	0.33	0.33	0.33	0.33	0.33	0.33	0.33	0.33	0.33	0.33	0.33	0.33
91	0.23	0.23	0.23	0.23	0.23	0.23	0.23	0.23	0.23	0.23	0.23	0.23	0.23	0.23	0.23
92	0.19	0.19	0.19	0.19	0.19	0.19	0.19	0.19	0.19	0.19	0.19	0.19	0.19	0.19	0.19
93	0.17	0.17	0.17	0.17	0.17	0.17	0.17	0.17	0.17	0.17	0.17	0.17	0.17	0.17	0.17
94	0.17	0.17	0.17	0.17	0.17	0.17	0.17	0.17	0.17	0.17	0.17	0.17	0.17	0.17	0.17
95	0.21	0.21	0.21	0.21	0.21	0.21	0.21	0.21	0.21	0.21	0.21	0.21	0.21	0.21	0.21
96	0.17	0.17	0.17	0.17	0.17	0.17	0.17	0.17	0.17	0.17	0.17	0.17	0.17	0.17	0.17
97	0.15	0.15	0.15	0.15	0.15	0.15	0.15	0.15	0.15	0.15	0.15	0.15	0.15	0.15	0.15
98	0.11	0.11	0.11	0.11	0.11	0.11	0.11	0.11	0.11	0.11	0.11	0.11	0.11	0.11	0.11
99	0.09	0.09	0.09	0.09	0.09	0.09	0.09	0.09	0.09	0.09	0.09	0.09	0.09	0.09	0.09
100	0.07	0.07	0.07	0.07	0.07	0.07	0.07	0.07	0.07	0.07	0.07	0.07	0.07	0.07	0.07
101	0.06	0.06	0.06	0.06	0.06	0.06	0.06	0.06	0.06	0.06	0.06	0.06	0.06	0.06	0.06
102	0.06	0.06	0.06	0.06	0.06	0.06	0.06	0.06	0.06	0.06	0.06	0.06	0.06	0.06	0.06
103	0.06	0.06	0.06	0.06	0.06	0.06	0.06	0.06	0.06	0.06	0.06	0.06	0.06	0.06	0.06
104	0.06	0.06	0.06	0.06	0.06	0.06	0.06	0.06	0.06	0.06	0.06	0.06	0.06	0.06	0.06
105	0.07	0.07	0.07	0.07	0.07	0.07	0.07	0.07	0.07	0.07	0.07	0.07	0.07	0.07	0.07
106	0.1	0.1	0.1	0.1	0.1	0.1	0.1	0.1	0.1	0.1	0.1	0.1	0.1	0.1	0.1
107	0.15	0.15	0.15	0.15	0.15	0.15	0.15	0.15	0.15	0.15	0.15	0.15	0.15	0.15	0.15
108	0.15	0.15	0.15	0.15	0.15	0.15	0.15	0.15	0.15	0.15	0.15	0.15	0.15	0.15	0.15
109	0.17	0.17	0.17	0.17	0.17	0.17	0.17	0.17	0.17	0.17	0.17	0.17	0.17	0.17	0.17
110	0.16	0.16	0.16	0.16	0.16	0.16	0.16	0.16	0.16	0.16	0.16	0.16	0.16	0.16	0.16
111	0.12	0.12	0.12	0.12	0.12	0.12	0.12	0.12	0.12	0.12	0.12	0.12	0.12	0.12	0.12
112	0.08	0.08	0.08	0.08	0.08	0.08	0.08	0.08	0.08	0.08	0.08	0.08	0.08	0.08	0.08
113	0.05	0.05	0.05	0.05	0.05	0.05	0.05	0.05	0.05	0.05	0.05	0.05	0.05	0.05	0.05
114	0.07	0.07	0.07	0.07	0.07	0.07	0.07	0.07	0.07	0.07	0.07	0.07	0.07	0.07	0.07
115	0.07	0.07	0.07	0.07	0.07	0.07	0.07	0.07	0.07	0.07	0.07	0.07	0.07	0.07	0.07
116	0.06	0.06	0.06	0.06	0.06	0.06	0.06	0.06	0.06	0.06	0.06	0.06	0.06	0.06	0.06
117	0.06	0.06	0.06	0.06	0.06	0.06	0.06	0.06	0.06	0.06	0.06	0.06	0.06	0.06	0.06
118	0.11	0.11	0.11	0.11	0.11	0.11	0.11	0.11	0.11	0.11	0.11	0.11	0.11	0.11	0.11
119	0.26	0.26	0.26	0.26	0.26	0.26	0.26	0.26	0.26	0.26	0.26	0.26	0.26	0.26	0.26
120	0.31	0.31	0.31	0.31	0.31	0.31	0.31	0.31	0.31	0.31	0.31	0.31	0.31	0.31	0.31
121	0.32	0.32	0.32	0.32	0.32	0.32	0.32	0.32	0.32	0.32	0.32	0.32	0.32	0.32	0.32
122	0.2	0.2	0.2	0.2	0.2	0.2	0.2	0.2	0.2	0.2	0.2	0.2	0.2	0.2	0.2
123	0.12	0.12	0.12	0.12	0.12	0.12	0.12	0.12	0.12	0.12	0.12	0.12	0.12	0.12	0.12
124	0.12	0.12	0.12	0.12	0.12	0.12	0.12	0.12	0.12	0.12	0.12	0.12	0.12	0.12	0.12
125	0.15	0.15	0.15	0.15	0.15	0.15	0.15	0.15	0.15	0.15	0.15	0.15	0.15	0.15	0.15
126	0.25	0.25	0.25	0.25	0.25	0.25	0.25	0.25	0.25	0.25	0.25	0.25	0.25	0.25	0.25
127	0.43	0.43	0.43	0.43	0.43	0.43	0.43	0.43	0.43	0.43	0.43	0.43	0.43	0.43	0.43
128	0.56	0.56	0.56	0.56	0.56	0.56	0.56	0.56	0.56	0.56	0.56	0.56	0.56	0.56	0.56
129	0.48	0.48	0.48	0.48	0.48	0.48	0.48	0.48	0.48	0.48	0.48	0.48	0.48	0.48	0.48
130	0.29	0.29	0.29	0.29	0.29	0.29	0.29	0.29	0.29	0.29	0.29	0.29	0.29	0.29	0.29
131	0.18	0.18	0.18	0.18	0.18	0.18	0.18	0.18	0.18	0.18	0.18	0.18	0.18	0.18	0.18
132	0.14	0.14	0.14	0.14	0.14	0.14	0.14	0.14	0.14	0.14	0.14	0.14	0.14	0.14	0.14
133	0.08	0.08	0.08	0.08	0.08	0.08	0.08	0.08	0.08	0.08	0.08	0.08	0.08	0.08	0.08
134	0.09	0.09	0.09	0.09	0.09	0.09	0.09	0.09	0.09	0.09	0.09	0.09	0.09	0.09	0.09
135	0.12	0.12	0.12	0.12	0.12	0.12	0.12	0.12	0.12	0.12	0.12	0.12	0.12	0.12	0.12
136	0.32	0.32	0.32	0.32	0.32	0.32	0.32	0.32	0.32	0.32	0.32	0.32	0.32	0.32	0.32
137	0.42	0.42	0.42	0.42	0.42	0.42	0.42	0.42	0.42	0.42	0.42	0.42	0.42	0.42	0.42
138	0.45	0.45	0.45	0.45	0.45	0.45	0.45	0.45	0.45	0.45	0.45	0.45	0.45	0.45	0.45
139	0.4	0.4	0.4	0.4	0.4	0.4	0.4	0.4	0.4	0.4	0.4	0.4	0.4	0.4	0.4
140	0.23	0.23	0.23	0.23	0.23	0.23	0.23	0.23	0.23	0.23	0.23	0.23	0.23	0.23	0.23
141	0.11	0.11	0.11	0.11	0.11	0.11	0.11	0.11	0.11	0.11	0.11	0.11	0.11	0.11	0.11
142	0.07	0.07	0.07	0.07	0.07	0.07	0.07	0.07	0.07	0.07	0.07	0.07	0.07	0.07	0.07
143	0.07	0.07	0.07	0.07	0.07	0.07	0.07	0.07	0.07	0.07	0.07	0.07	0.07	0.07	0.07
144	0.05	0.05	0.05	0.05	0.05	0.05	0.05	0.05	0.05	0.05	0.05	0.05	0.05	0.05	0.05
145	0.08	0.08	0.08	0.08	0.08	0.08	0.08	0.08	0.08	0.08	0.08	0.08	0.08	0.08	0.08
146	0.13	0.13	0.13	0.13	0.13	0.13	0.13	0.13	0.13	0.13	0.13	0.13	0.13	0.13	0.13
147	0.21	0.21	0.21	0.21	0.21	0.21	0.21	0.21	0.21	0.21	0.21	0.21	0.21	0.2	0.21
148	0.25	0.25	0.25	0.25	0.25	0.25	0.25	0.25	0.25	0.25	0.25	0.25	0.25	0.25	0.25
149	0.25	0.25	0.24	0.25	0.25	0.25	0.25	0.25	0.25	0.25	0.25	0.25	0.25	0.25	0.25
150	0.2	0.21	0.21	0.21	0.21	0.22	0.22	0.21	0.2	0.21	0.21	0.21	0.21	0.21	0.2
151	0.13	0.13	0.14	0.14	0.14	0.14	0.14	0.13	0.13	0.14	0.14	0.13	0.13	0.14	0.13
152	0.1	0.11	0.12	0.12	0.12	0.11	0.11	0.11	0.1	0.12	0.12	0.11	0.11	0.12	0.1
153	0.09	0.11	0.13	0.13	0.11	0.1	0.1	0.11	0.1	0.14	0.14	0.11	0.11	0.13	0.09
154	0.11	0.17	0.17	0.15	0.14	0.11	0.13	0.12	0.14	0.19	0.18	0.12	0.14	0.14	0.11
155	0.12	0.17	0.15	0.14	0.11	0.1	0.12	0.11	0.13	0.18	0.14	0.11	0.12	0.11	0.12
156	0.1	0.15	0.12	0.1	0.09	0.08	0.11	0.1	0.11	0.13	0.11	0.09	0.1	0.1	0.1
157	0.11	0.16	0.12	0.1	0.09	0.08	0.12	0.09	0.09	0.13	0.1	0.08	0.09	0.09	0.11
158	0.13	0.19	0.13	0.11	0.09	0.09	0.12	0.09	0.1	0.12	0.09	0.08	0.08	0.09	0.13
159	0.19	0.22	0.13	0.1	0.08	0.09	0.11	0.09	0.1	0.09	0.08	0.08	0.08	0.09	0.19
160	0.3	0.26	0.14	0.11	0.1	0.1	0.13	0.09	0.1	0.09	0.08	0.07	0.1	0.12	0.3
161	0.35	0.27	0.15	0.13	0.12	0.13	0.14	0.1	0.09	0.09	0.08	0.08	0.15	0.16	0.35
162	0.36	0.26	0.19	0.15	0.16	0.16	0.13	0.1	0.1	0.09	0.1	0.12	0.26	0.25	0.37
163	0.32	0.27	0.18	0.19	0.19	0.15	0.12	0.11	0.09	0.1	0.16	0.22	0.35	0.38	0.34
164	0.29	0.21	0.2	0.2	0.15	0.13	0.11	0.09	0.1	0.16	0.26	0.34	0.4	0.5	0.33
165	0.21	0.19	0.19	0.15	0.12	0.12	0.08	0.09	0.16	0.24	0.38	0.38	0.32	0.52	0.28
166	0.19	0.18	0.15	0.12	0.11	0.08	0.09	0.15	0.23	0.37	0.4	0.41	0.29	0.6	0.23
167	0.17	0.14	0.12	0.11	0.08	0.09	0.13	0.22	0.36	0.39	0.42	0.31	0.32	0.63	0.19
168	0.14	0.11	0.11	0.08	0.08	0.14	0.21	0.34	0.37	0.42	0.31	0.28	0.4	0.69	0.17
169	0.11	0.1	0.08	0.08	0.13	0.22	0.34	0.36	0.42	0.31	0.28	0.3	0.42	0.74	0.14
170	0.1	0.08	0.09	0.14	0.22	0.34	0.36	0.42	0.31	0.28	0.3	0.4	0.52	0.64	0.12
171	0.08	0.09	0.14	0.22	0.34	0.36	0.42	0.31	0.28	0.3	0.4	0.42	0.6	0.61	0.11
172	0.09	0.14	0.22	0.34	0.36	0.42	0.31	0.28	0.3	0.4	0.42	0.52	0.68	0.51	0.14
173	0.14	0.22	0.34	0.36	0.42	0.31	0.28	0.3	0.4	0.42	0.52	0.6	0.73	0.54	0.2
174	0.22	0.34	0.36	0.42	0.31	0.28	0.3	0.4	0.42	0.52	0.6	0.68	0.63	0.44	0.31
175	0.34	0.36	0.42	0.31	0.28	0.3	0.4	0.42	0.52	0.6	0.68	0.73	0.61	0.33	0.44
176	0.36	0.42	0.31	0.28	0.3	0.4	0.42	0.52	0.6	0.68	0.73	0.63	0.51	0.24	0.53
177	0.42	0.31	0.28	0.3	0.4	0.42	0.52	0.6	0.68	0.73	0.63	0.61	0.54	0.17	0.54
178	0.31	0.28	0.3	0.4	0.42	0.52	0.6	0.68	0.73	0.63	0.61	0.51	0.44	0.18	0.6
179	0.28	0.3	0.4	0.42	0.52	0.6	0.68	0.73	0.63	0.61	0.51	0.54	0.33	0.16	0.63
180	0.3	0.4	0.42	0.52	0.6	0.68	0.73	0.63	0.61	0.51	0.54	0.44	0.24	0.12	0.68
181	0.4	0.42	0.52	0.6	0.68	0.73	0.63	0.61	0.51	0.54	0.44	0.33	0.17	0.12	0.74
182	0.42	0.52	0.6	0.68	0.73	0.63	0.61	0.51	0.54	0.44	0.33	0.24	0.18	0.14	0.64
183	0.52	0.6	0.68	0.73	0.63	0.61	0.51	0.54	0.44	0.33	0.24	0.17	0.16	0.14	0.61
184	0.6	0.68	0.73	0.63	0.61	0.51	0.54	0.44	0.33	0.24	0.17	0.18	0.12	0.11	0.51
185	0.68	0.73	0.63	0.61	0.51	0.54	0.44	0.33	0.24	0.17	0.18	0.16	0.12	0.09	0.54
186	0.73	0.63	0.61	0.51	0.54	0.44	0.33	0.24	0.17	0.18	0.16	0.12	0.14	0.08	0.44
187	0.63	0.61	0.51	0.54	0.44	0.33	0.24	0.17	0.18	0.16	0.12	0.12	0.14	0.1	0.33
188	0.61	0.51	0.54	0.44	0.33	0.24	0.17	0.18	0.16	0.12	0.12	0.14	0.11	0.11	0.24
189	0.51	0.54	0.44	0.33	0.24	0.17	0.18	0.16	0.12	0.12	0.14	0.14	0.09	0.12	0.17
190	0.54	0.44	0.33	0.24	0.17	0.18	0.16	0.12	0.12	0.14	0.14	0.11	0.08	0.11	0.18
191	0.44	0.33	0.24	0.17	0.18	0.16	0.12	0.12	0.14	0.14	0.11	0.09	0.1	0.09	0.16
192	0.33	0.24	0.17	0.18	0.16	0.12	0.12	0.14	0.14	0.11	0.09	0.08	0.11	0.09	0.12
193	0.24	0.17	0.18	0.16	0.12	0.12	0.14	0.14	0.11	0.09	0.08	0.1	0.12	0.11	0.12
194	0.17	0.18	0.16	0.12	0.12	0.14	0.14	0.11	0.09	0.08	0.1	0.11	0.11	0.18	0.14
195	0.18	0.16	0.12	0.12	0.14	0.14	0.11	0.09	0.08	0.1	0.11	0.12	0.09	0.18	0.14
196	0.16	0.12	0.12	0.14	0.14	0.11	0.09	0.08	0.1	0.11	0.12	0.11	0.09	0.13	0.11
197	0.12	0.12	0.14	0.14	0.11	0.09	0.08	0.1	0.11	0.12	0.11	0.09	0.11	0.11	0.09
198	0.12	0.14	0.14	0.11	0.09	0.08	0.1	0.11	0.12	0.11	0.09	0.09	0.18	0.13	0.08
199	0.14	0.14	0.11	0.09	0.08	0.1	0.11	0.12	0.11	0.09	0.09	0.11	0.18	0.11	0.1
200	0.14	0.11	0.09	0.08	0.1	0.11	0.12	0.11	0.09	0.09	0.11	0.18	0.13	0.09	0.11
201	0.11	0.09	0.08	0.1	0.11	0.12	0.11	0.09	0.09	0.11	0.18	0.18	0.11	0.08	0.12
202	0.09	0.08	0.1	0.11	0.12	0.11	0.09	0.09	0.11	0.18	0.18	0.13	0.13	0.07	0.11
203	0.08	0.1	0.11	0.12	0.11	0.09	0.09	0.11	0.18	0.18	0.13	0.11	0.11	0.06	0.09
204	0.1	0.11	0.12	0.11	0.09	0.09	0.11	0.18	0.18	0.13	0.11	0.13	0.09	0.1	0.09
205	0.11	0.12	0.11	0.09	0.09	0.11	0.18	0.18	0.13	0.11	0.13	0.11	0.08	0.19	0.11
206	0.12	0.11	0.09	0.09	0.11	0.18	0.18	0.13	0.11	0.13	0.11	0.09	0.07	0.33	0.18
207	0.11	0.09	0.09	0.11	0.18	0.18	0.13	0.11	0.13	0.11	0.09	0.08	0.06	0.46	0.18
208	0.09	0.09	0.11	0.18	0.18	0.13	0.11	0.13	0.11	0.09	0.08	0.07	0.1	0.33	0.13
209	0.09	0.11	0.18	0.18	0.13	0.11	0.13	0.11	0.09	0.08	0.07	0.06	0.19	0.2	0.11
210	0.11	0.18	0.18	0.13	0.11	0.13	0.11	0.09	0.08	0.07	0.06	0.1	0.33	0.14	0.13
211	0.18	0.18	0.13	0.11	0.13	0.11	0.09	0.08	0.07	0.06	0.1	0.19	0.46	0.17	0.11
212	0.18	0.13	0.11	0.13	0.11	0.09	0.08	0.07	0.06	0.1	0.19	0.33	0.33	0.2	0.09
213	0.13	0.11	0.13	0.11	0.09	0.08	0.07	0.06	0.1	0.19	0.33	0.46	0.2	0.25	0.08
214	0.11	0.13	0.11	0.09	0.08	0.07	0.06	0.1	0.19	0.33	0.46	0.33	0.14		0.07
215	0.13	0.11	0.09	0.08	0.07	0.06	0.1	0.19	0.33	0.46	0.33	0.2	0.17		0.06
216	0.11	0.09	0.08	0.07	0.06	0.1	0.19	0.33	0.46	0.33	0.2	0.14	0.2		0.1
217	0.09	0.08	0.07	0.06	0.1	0.19	0.33	0.46	0.33	0.2	0.14	0.17	0.25		0.19
218	0.08	0.07	0.06	0.1	0.19	0.33	0.46	0.33	0.2	0.14	0.17	0.2			0.33
219	0.07	0.06	0.1	0.19	0.33	0.46	0.33	0.2	0.14	0.17	0.2	0.25			0.46
220	0.06	0.1	0.19	0.33	0.46	0.33	0.2	0.14	0.17	0.2	0.25				0.33
221	0.1	0.19	0.33	0.46	0.33	0.2	0.14	0.17	0.2	0.25					0.2
222	0.19	0.33	0.46	0.33	0.2	0.14	0.17	0.2	0.25						0.14
223	0.33	0.46	0.33	0.2	0.14	0.17	0.2	0.25							0.17
224	0.46	0.33	0.2	0.14	0.17	0.2	0.25								0.2
225	0.33	0.2	0.14	0.17	0.2	0.25									0.25
226	0.2	0.14	0.17	0.2	0.25
227	0.14	0.17	0.2	0.25
228	0.17	0.2	0.25
229	0.2	0.25
230	0.25

## Sheet: C; Polymorphism of Human PrP
Table C. Amino-acid Sequences and Theoretical Pβ Values of Polymorphic Human PrPs
(The Residue numbers are in human numbering)
Residue#	Human (wild-type)		V129		G127V			Residue#	Hu(23-144)	Hu[(23-144)
81	1 W	0.11	1 W	0.11	1 W	0.11				&Δ113-120]
82	2 G	0.1	2 G	0.1	2 G	0.1		23	0.08	0.08
83	3 Q	0.1	3 Q	0.1	3 Q	0.1		24	0.07	0.07
84	4 P	0.11	4 P	0.11	4 P	0.11		25	0.07	0.07
85	5 H	0.1	5 H	0.1	5 H	0.1		26	0.07	0.07
86	6 G	0.11	6 G	0.11	6 G	0.11		27	0.07	0.07
87	7 G	0.13	7 G	0.13	7 G	0.13		28	0.09	0.09
88	8 G	0.21	8 G	0.21	8 G	0.21		29	0.12	0.12
89	9 W	0.34	9 W	0.34	9 W	0.34		30	0.19	0.19
90	10 G	0.44	10 G	0.44	10 G	0.44		31	0.3	0.3
91	11 Q	0.39	11 Q	0.39	11 Q	0.39		32	0.37	0.37
92	12 G	0.27	12 G	0.27	12 G	0.27		33	0.27	0.27
93	13 G	0.22	13 G	0.22	13 G	0.22		34	0.2	0.2
94	14 G	0.2	14 G	0.2	14 G	0.2		35	0.2	0.2
95	15 T	0.2	15 T	0.2	15 T	0.2		36	0.25	0.25
96	16 H	0.25	16 H	0.25	16 H	0.25		37	0.33	0.33
97	17 S	0.22	17 S	0.22	17 S	0.22		38	0.36	0.36
98	18 Q	0.2	18 Q	0.2	18 Q	0.2		39	0.26	0.26
99	19 W	0.15	19 W	0.15	19 W	0.15		40	0.22	0.22
100	20 N	0.11	20 N	0.11	20 N	0.11		41	0.2	0.2
101	21 K	0.08	21 K	0.08	21 K	0.08		42	0.17	0.17
102	22 P	0.06	22 P	0.06	22 P	0.06		43	0.13	0.13
103	23 S	0.06	23 S	0.06	23 S	0.06		44	0.12	0.12
104	24 K	0.05	24 K	0.05	24 K	0.05		45	0.11	0.11
105	25 P	0.06	25 P	0.06	25 P	0.06		46	0.11	0.11
106	26 K	0.06	26 K	0.06	26 K	0.06		47	0.12	0.12
107	27 T	0.08	27 T	0.08	27 T	0.08		48	0.14	0.14
108	28 N	0.12	28 N	0.12	28 N	0.12		49	0.14	0.14
109	29 M	0.11	29 M	0.11	29 M	0.11		50	0.13	0.13
110	30 K	0.11	30 K	0.11	30 K	0.11		51	0.13	0.13
111	31 H	0.1	31 H	0.1	31 H	0.1		52	0.15	0.15
112	32 M	0.08	32 M	0.08	32 M	0.08		53	0.13	0.13
113	33 A	0.06	33 A	0.06	33 A	0.06		54	0.12	0.12
114	34 G	0.03	34 G	0.03	34 G	0.03		55	0.12	0.12
115	35 A	0.05	35 A	0.05	35 A	0.05		56	0.14	0.14
116	36 A	0.05	36 A	0.05	36 A	0.05		57	0.16	0.16
117	37 A	0.04	37 A	0.04	37 A	0.04		58	0.22	0.22
118	38 A	0.05	38 A	0.05	38 A	0.05		59	0.22	0.22
119	39 G	0.1	39 G	0.1	39 G	0.09		60	0.22	0.22
120	40 A	0.24	40 A	0.25	40 A	0.22		61	0.17	0.17
121	41 V	0.3	41 V	0.32	41 V	0.24		62	0.14	0.14
122	42 V	0.32	42 V	0.35	42 V	0.23		63	0.12	0.12
123	43 G	0.2	43 G	0.23	43 G	0.15		64	0.14	0.14
124	44 G	0.12	44 G	0.14	44 G	0.13		65	0.16	0.16
125	45 L	0.12	45 L	0.15	45 L	0.24		66	0.2	0.2
126	46 G	0.15	46 G	0.21	46 G	0.42		67	0.21	0.21
127	47 G	0.26	47 G	0.41	47 V	0.63		68	0.21	0.21
128	48 Y	0.43	48 Y	0.63	48 Y	0.72		69	0.17	0.17
129	49 M	0.58	49 V	0.75	49 M	0.7		70	0.14	0.14
130	50 L	0.5	50 L	0.64	50 L	0.52		71	0.12	0.12
131	51 G	0.33	51 G	0.44	51 G	0.27		72	0.13	0.13
132	52 S	0.2	52 S	0.25	52 S	0.15		73	0.16	0.16
133	53 A	0.14	53 A	0.17	53 A	0.1		74	0.2	0.2
134	54 M	0.1	54 M	0.12	54 M	0.08		75	0.21	0.21
135	55 S	0.12	55 S	0.13	55 S	0.1		76	0.21	0.21
136	56 R	0.23	56 R	0.24	56 R	0.21		77	0.17	0.17
137	57 P	0.64	57 P	0.65	57 P	0.63		78	0.14	0.14
138	58 I	0.79	58 I	0.79	58 I	0.79		79	0.12	0.12
139	59 I	0.8	59 I	0.8	59 I	0.8		80	0.13	0.13
140	60 H	0.69	60 H	0.69	60 H	0.69		81	0.16	0.16
141	61 F	0.47	61 F	0.47	61 F	0.47		82	0.21	0.21
142	62 G	0.22	62 G	0.22	62 G	0.22		83	0.22	0.22
143	63 S	0.14	63 S	0.14	63 S	0.14		84	0.22	0.22
144	64 D	0.11	64 D	0.11	64 D	0.11		85	0.17	0.17
145	65 Y	0.08	65 Y	0.08	65 Y	0.08		86	0.15	0.15
146	66 E	0.09	66 E	0.09	66 E	0.09		87	0.15	0.15
147	67 D	0.16	67 D	0.16	67 D	0.16		88	0.23	0.23
148	68 R	0.26	68 R	0.26	68 R	0.26		89	0.35	0.35
149	69 Y	0.33	69 Y	0.33	69 Y	0.33		90	0.45	0.45
150	70 Y	0.31	70 Y	0.31	70 Y	0.31		91	0.39	0.39
151	71 R	0.23	71 R	0.23	71 R	0.23		92	0.27	0.27
152	72 E	0.15	72 E	0.15	72 E	0.15		93	0.22	0.22
153	73 N	0.09	73 N	0.09	73 N	0.09		94	0.2	0.2
154	74 M	0.07	74 M	0.07	74 M	0.07		95	0.2	0.2
155	75 H	0.07	75 H	0.07	75 H	0.07		96	0.25	0.25
156	76 R	0.07	76 R	0.07	76 R	0.07		97	0.22	0.22
157	77 Y	0.06	77 Y	0.06	77 Y	0.06		98	0.2	0.2
158	78 P	0.08	78 P	0.08	78 P	0.08		99	0.15	0.15
159	79 N	0.12	79 N	0.12	79 N	0.12		100	0.11	0.11
160	80 Q	0.2	80 Q	0.2	80 Q	0.2		101	0.08	0.08
161	81 V	0.36	81 V	0.36	81 V	0.36		102	0.06	0.06
162	82 Y	0.35	82 Y	0.35	82 Y	0.35		103	0.06	0.06
163	83 Y	0.34	83 Y	0.34	83 Y	0.34		104	0.05	0.06
164	84 R	0.26	84 R	0.26	84 R	0.26		105	0.06	0.06
165	85 P	0.21	85 P	0.21	85 P	0.21		106	0.06	0.07
166	86 M	0.14	86 M	0.14	86 M	0.14		107	0.08	0.1
167	87 D	0.13	87 D	0.13	87 D	0.13		108	0.12	0.12
168	88 E	0.13	88 E	0.13	88 E	0.13		109	0.11	0.15
169	89 Y	0.1	89 Y	0.1	89 Y	0.1		110	0.11	0.24
170	90 S	0.09	90 S	0.09	90 S	0.09		111	0.1	0.4
171	91 N	0.08	91 N	0.08	91 N	0.08		112	0.08	0.62
172	92 Q	0.07	92 Q	0.07	92 Q	0.07		113	0.06	0.66
173	93 N	0.07	93 N	0.07	93 N	0.07		114	0.03	0.54
174	94 N	0.11	94 N	0.11	94 N	0.11		115	0.05	0.34
175	95 F	0.2	95 F	0.2	95 F	0.2		116	0.05	0.18
176	96 V	0.32	96 V	0.32	96 V	0.32		117	0.04	0.12
177	97 H	0.35	97 H	0.35	97 H	0.35		118	0.05	0.16
178	98 D	0.4	98 D	0.4	98 D	0.4		119	0.1	0.29
179	99 C	0.31	99 C	0.31	99 C	0.31		120	0.24	0.47
180	100 V	0.28	100 V	0.28	100 V	0.28		121	0.3	0.58
181	101 N	0.3	101 N	0.3	101 N	0.3		122	0.32	0.5
182	102 I	0.4	102 I	0.4	102 I	0.4		123	0.2	0.33
183	103 T	0.42	103 T	0.42	103 T	0.42		124	0.12	0.2
184	104 I	0.52	104 I	0.52	104 I	0.52		125	0.12	0.14
185	105 K	0.6	105 K	0.6	105 K	0.6		126	0.15	0.09
186	106 Q	0.68	106 Q	0.68	106 Q	0.68		127	0.26	0.12
187	107 H	0.73	107 H	0.73	107 H	0.73		128	0.43	0.22
188	108 T	0.63	108 T	0.63	108 T	0.63		129	0.58	0.62
189	109 V	0.61	109 V	0.61	109 V	0.61		130	0.5	0.78
190	110 T	0.51	110 T	0.51	110 T	0.51		131	0.33	0.76
191	111 T	0.54	111 T	0.54	111 T	0.54		132	0.2	0.7
192	112 T	0.44	112 T	0.44	112 T	0.44		133	0.14	0.41
193	113 T	0.33	113 T	0.33	113 T	0.33		134	0.09	0.21
194	114 K	0.24	114 K	0.24	114 K	0.24		135	0.12	0.15
195	115 G	0.17	115 G	0.17	115 G	0.17		136	0.22	0.19
196	116 E	0.18	116 E	0.18	116 E	0.18		137	0.62
197	117 N	0.16	117 N	0.16	117 N	0.16		138	0.78
198	118 F	0.12	118 F	0.12	118 F	0.12		139	0.76
199	119 T	0.12	119 T	0.12	119 T	0.12		140	0.7
200	120 E	0.14	120 E	0.14	120 E	0.14		141	0.41
201	121 T	0.14	121 T	0.14	121 T	0.14		142	0.21
202	122 D	0.11	122 D	0.11	122 D	0.11		143	0.15
203	123 V	0.09	123 V	0.09	123 V	0.09		144	0.19
204	124 K	0.08	124 K	0.08	124 K	0.08
205	125 M	0.1	125 M	0.1	125 M	0.1
206	126 M	0.11	126 M	0.11	126 M	0.11
207	127 E	0.12	127 E	0.12	127 E	0.12
208	128 R	0.12	128 R	0.12	128 R	0.12
209	129 V	0.1	129 V	0.1	129 V	0.1
210	130 V	0.09	130 V	0.09	130 V	0.09
211	131 E	0.11	131 E	0.11	131 E	0.11
212	132 Q	0.17	132 Q	0.17	132 Q	0.17
213	133 M	0.21	133 M	0.21	133 M	0.21
214	134 C	0.2	134 C	0.2	134 C	0.2
215	135 I	0.22	135 I	0.22	135 I	0.22
216	136 T	0.26	136 T	0.26	136 T	0.26
217	137 Q	0.17	137 Q	0.17	137 Q	0.17
218	138 Y	0.11	138 Y	0.11	138 Y	0.11
219	139 E	0.09	139 E	0.09	139 E	0.09
220	140 R	0.09	140 R	0.09	140 R	0.09
221	141 E	0.06	141 E	0.06	141 E	0.06
222	142 S	0.08	142 S	0.08	142 S	0.08
223	143 Q	0.16	143 Q	0.16	143 Q	0.16
224	144 A	0.21	144 A	0.21	144 A	0.21
225	145 Y	0.26	145 Y	0.26	145 Y	0.26
226	146 Y	0.24	146 Y	0.24	146 Y	0.24
227	147 Q	0.26	147 Q	0.26	147 Q	0.26
228	148 R	0.22	148 R	0.22	148 R	0.22
229	149 G	0.21	149 G	0.21	149 G	0.21

## Sheet: D; Pβ&Pc of PrP(23-144)
Table D. Amino-acid Sequences and Theoretical Pβ or Pc Values of C-terminally-truncated Human, Mouse or Syrian hamster PrP
equivalent to human PrP23-144
(The Residue numbers are in human numbering)
* As mouse PrP is one-residue shorter in the octapeptide repeat region, a blank space is inserted at a position of the residue 53 of Mo(23-143) to make the corresponding residues side-by-side.
	Pβ of C-temrinally-truncated mutants								Pc of C-temrinally-truncated mutants
Residue#	Hu(23-144)		Mo(23-143)		Sy(23-144)			Residue#	Hu(23-144)		Mo(23-143)		Sy(23-144)
23	1 K	0.08	1 K	0.08	1 K	0.08		23	1 K	0.86	1 K	0.86	1 K	0.86
24	2 K	0.07	2 K	0.07	2 K	0.07		24	2 K	0.92	2 K	0.92	2 K	0.92
25	3 R	0.07	3 R	0.07	3 R	0.07		25	3 R	0.93	3 R	0.93	3 R	0.93
26	4 P	0.07	4 P	0.07	4 P	0.07		26	4 P	0.92	4 P	0.92	4 P	0.92
27	5 K	0.07	5 K	0.07	5 K	0.07		27	5 K	0.92	5 K	0.92	5 K	0.92
28	6 P	0.09	6 P	0.09	6 P	0.09		28	6 P	0.93	6 P	0.93	6 P	0.93
29	7 G	0.12	7 G	0.12	7 G	0.12		29	7 G	0.9	7 G	0.9	7 G	0.9
30	8 G	0.19	8 G	0.19	8 G	0.19		30	8 G	0.85	8 G	0.85	8 G	0.85
31	9 W	0.3	9 W	0.3	9 W	0.3		31	9 W	0.75	9 W	0.75	9 W	0.75
32	10 N	0.37	10 N	0.37	10 N	0.37		32	10 N	0.69	10 N	0.69	10 N	0.69
33	11 T	0.27	11 T	0.27	11 T	0.27		33	11 T	0.78	11 T	0.78	11 T	0.78
34	12 G	0.2	12 G	0.2	12 G	0.2		34	12 G	0.87	12 G	0.87	12 G	0.87
35	13 G	0.2	13 G	0.2	13 G	0.2		35	13 G	0.89	13 G	0.89	13 G	0.89
36	14 S	0.25	14 S	0.25	14 S	0.25		36	14 S	0.83	14 S	0.83	14 S	0.83
37	15 R	0.33	15 R	0.33	15 R	0.33		37	15 R	0.73	15 R	0.73	15 R	0.73
38	16 Y	0.36	16 Y	0.36	16 Y	0.36		38	16 Y	0.71	16 Y	0.71	16 Y	0.71
39	17 P	0.26	17 P	0.26	17 P	0.26		39	17 P	0.81	17 P	0.81	17 P	0.81
40	18 G	0.22	18 G	0.22	18 G	0.22		40	18 G	0.85	18 G	0.85	18 G	0.85
41	19 Q	0.2	19 Q	0.2	19 Q	0.2		41	19 Q	0.85	19 Q	0.85	19 Q	0.85
42	20 G	0.17	20 G	0.17	20 G	0.17		42	20 G	0.86	20 G	0.86	20 G	0.86
43	21 S	0.13	21 S	0.13	21 S	0.13		43	21 S	0.89	21 S	0.89	21 S	0.89
44	22 P	0.12	22 P	0.12	22 P	0.12		44	22 P	0.89	22 P	0.89	22 P	0.89
45	23 G	0.11	23 G	0.11	23 G	0.11		45	23 G	0.91	23 G	0.91	23 G	0.9
46	24 G	0.11	24 G	0.11	24 G	0.11		46	24 G	0.91	24 G	0.91	24 G	0.91
47	25 N	0.12	25 N	0.13	25 N	0.13		47	25 N	0.89	25 N	0.89	25 N	0.89
48	26 R	0.14	26 R	0.14	26 R	0.14		48	26 R	0.87	26 R	0.87	26 R	0.87
49	27 Y	0.14	27 Y	0.16	27 Y	0.15		49	27 Y	0.87	27 Y	0.86	27 Y	0.87
50	28 P	0.13	28 P	0.15	28 P	0.14		50	28 P	0.88	28 P	0.88	28 P	0.88
51	29 P	0.13	29 P	0.14	29 P	0.14		51	29 P	0.88	29 P	0.88	29 P	0.88
52	30 Q	0.15	30 Q	0.14	30 Q	0.14		52	30 Q	0.87	30 Q	0.88	30 Q	0.87
53	31 G	0.13			31 G	0.13		53	31 G	0.88			31 G	0.89
54	32 G	0.12	31 G	0.14	32 G	0.13		54	32 G	0.9	31 G	0.89	32 G	0.9
55	33 G	0.12	32 G	0.14	33 G	0.16		55	33 G	0.9	32 G	0.89	33 G	0.88
56	34 G	0.14	33 T	0.17	34 T	0.19		56	34 G	0.89	33 T	0.86	34 T	0.85
57	35 W	0.16	34 W	0.2	35 W	0.23		57	35 W	0.86	34 W	0.82	35 W	0.81
58	36 G	0.22	35 G	0.2	36 G	0.24		58	36 G	0.81	35 G	0.83	36 G	0.81
59	37 Q	0.22	36 Q	0.2	37 Q	0.22		59	37 Q	0.81	36 Q	0.83	37 Q	0.82
60	38 P	0.22	37 P	0.21	38 P	0.22		60	38 P	0.81	37 P	0.82	38 P	0.81
61	39 H	0.17	38 H	0.17	39 H	0.17		61	39 H	0.85	38 H	0.85	39 H	0.85
62	40 G	0.14	39 G	0.13	40 G	0.14		62	40 G	0.88	39 G	0.89	40 G	0.89
63	41 G	0.12	40 G	0.13	41 G	0.12		63	41 G	0.91	40 G	0.91	41 G	0.91
64	42 G	0.14	41 G	0.14	42 G	0.14		64	42 G	0.89	41 G	0.89	42 G	0.89
65	43 W	0.16	42 W	0.17	43 W	0.16		65	43 W	0.86	42 W	0.86	43 W	0.86
66	44 G	0.2	43 G	0.23	44 G	0.2		66	44 G	0.83	43 G	0.81	44 G	0.83
67	45 Q	0.21	44 Q	0.23	45 Q	0.21		67	45 Q	0.82	44 Q	0.81	45 Q	0.82
68	46 P	0.21	45 P	0.22	46 P	0.21		68	46 P	0.81	45 P	0.81	46 P	0.81
69	47 H	0.17	46 H	0.17	47 H	0.17		69	47 H	0.85	46 H	0.85	47 H	0.85
70	48 G	0.14	47 G	0.15	48 G	0.14		70	48 G	0.89	47 G	0.89	48 G	0.89
71	49 G	0.12	48 G	0.13	49 G	0.12		71	49 G	0.91	48 G	0.9	49 G	0.91
72	50 G	0.13	49 S	0.15	50 G	0.13		72	50 G	0.89	49 S	0.88	50 G	0.89
73	51 W	0.16	50 W	0.18	51 W	0.16		73	51 W	0.86	50 W	0.84	51 W	0.86
74	52 G	0.2	51 G	0.21	52 G	0.2		74	52 G	0.83	51 G	0.82	52 G	0.83
75	53 Q	0.21	52 Q	0.21	53 Q	0.21		75	53 Q	0.82	52 Q	0.82	53 Q	0.82
76	54 P	0.21	53 P	0.21	54 P	0.21		76	54 P	0.81	53 P	0.82	54 P	0.81
77	55 H	0.17	54 H	0.18	55 H	0.17		77	55 H	0.85	54 H	0.85	55 H	0.85
78	56 G	0.14	55 G	0.15	56 G	0.14		78	56 G	0.89	55 G	0.88	56 G	0.89
79	57 G	0.12	56 G	0.13	57 G	0.12		79	57 G	0.91	56 G	0.9	57 G	0.91
80	58 G	0.13	57 S	0.15	58 G	0.13		80	58 G	0.89	57 S	0.88	58 G	0.89
81	59 W	0.16	58 W	0.17	59 W	0.16		81	59 W	0.86	58 W	0.85	59 W	0.86
82	60 G	0.21	59 G	0.2	60 G	0.21		82	60 G	0.83	59 G	0.84	60 G	0.83
83	61 Q	0.22	60 Q	0.21	61 Q	0.22		83	61 Q	0.82	60 Q	0.83	61 Q	0.82
84	62 P	0.22	61 P	0.21	62 P	0.22		84	62 P	0.81	61 P	0.81	62 P	0.81
85	63 H	0.17	62 H	0.18	63 H	0.17		85	63 H	0.86	62 H	0.85	63 H	0.86
86	64 G	0.15	63 G	0.15	64 G	0.15		86	64 G	0.9	63 G	0.9	64 G	0.9
87	65 G	0.15	64 G	0.15	65 G	0.15		87	65 G	0.9	64 G	0.9	65 G	0.9
88	66 G	0.23	65 G	0.23	66 G	0.23		88	66 G	0.84	65 G	0.83	66 G	0.84
89	67 W	0.35	66 W	0.34	67 W	0.33		89	67 W	0.73	66 W	0.72	67 W	0.72
90	68 G	0.45	67 G	0.42	68 G	0.42		90	68 G	0.61	67 G	0.63	68 G	0.63
91	69 Q	0.39	68 Q	0.34	69 Q	0.34		91	69 Q	0.67	68 Q	0.71	69 Q	0.71
92	70 G	0.27	69 G	0.23	70 G	0.23		92	70 G	0.78	69 G	0.81	70 G	0.81
93	71 G	0.22	70 G	0.19	71 G	0.19		93	71 G	0.84	70 G	0.86	71 G	0.86
94	72 G	0.2	71 G	0.17	72 G	0.17		94	72 G	0.85	71 G	0.85	72 G	0.85
95	73 T	0.2	72 T	0.17	73 T	0.17		95	73 T	0.81	72 T	0.82	73 T	0.82
96	74 H	0.25	73 H	0.21	74 H	0.21		96	74 H	0.73	73 H	0.75	74 H	0.75
97	75 S	0.22	74 N	0.17	75 N	0.17		97	75 S	0.75	74 N	0.79	75 N	0.79
98	76 Q	0.2	75 Q	0.15	76 Q	0.15		98	76 Q	0.76	75 Q	0.81	76 Q	0.81
99	77 W	0.15	76 W	0.11	77 W	0.12		99	77 W	0.81	76 W	0.85	77 W	0.85
100	78 N	0.11	77 N	0.09	78 N	0.09		100	78 N	0.87	77 N	0.88	78 N	0.88
101	79 K	0.08	78 K	0.07	79 K	0.07		101	79 K	0.88	78 K	0.89	79 K	0.89
102	80 P	0.06	79 P	0.06	80 P	0.06		102	80 P	0.89	79 P	0.9	80 P	0.89
103	81 S	0.06	80 S	0.06	81 S	0.06		103	81 S	0.89	80 S	0.89	81 S	0.89
104	82 K	0.05	81 K	0.06	82 K	0.05		104	82 K	0.89	81 K	0.89	82 K	0.89
105	83 P	0.06	82 P	0.06	83 P	0.06		105	83 P	0.84	82 P	0.85	83 P	0.84
106	84 K	0.06	83 K	0.07	84 K	0.06		106	84 K	0.77	83 K	0.8	84 K	0.77
107	85 T	0.08	84 T	0.1	85 T	0.08		107	85 T	0.61	84 T	0.69	85 T	0.61
108	86 N	0.12	85 N	0.15	86 N	0.12		108	86 N	0.47	85 N	0.56	86 N	0.47
109	87 M	0.11	86 L	0.15	87 M	0.11		109	87 M	0.35	86 L	0.43	87 M	0.35
110	88 K	0.11	87 K	0.17	88 K	0.11		110	88 K	0.26	87 K	0.28	88 K	0.26
111	89 H	0.1	88 H	0.16	89 H	0.1		111	89 H	0.27	88 H	0.25	89 H	0.27
112	90 M	0.08	89 V	0.12	90 M	0.08		112	90 M	0.28	89 V	0.27	90 M	0.28
113	91 A	0.06	90 A	0.08	91 A	0.06		113	91 A	0.35	90 A	0.36	91 A	0.35
114	92 G	0.03	91 G	0.05	92 G	0.03		114	92 G	0.47	91 G	0.48	92 G	0.47
115	93 A	0.05	92 A	0.07	93 A	0.05		115	93 A	0.41	92 A	0.39	93 A	0.41
116	94 A	0.05	93 A	0.07	94 A	0.05		116	94 A	0.33	93 A	0.29	94 A	0.33
117	95 A	0.04	94 A	0.06	95 A	0.04		117	95 A	0.37	94 A	0.32	95 A	0.37
118	96 A	0.05	95 A	0.06	96 A	0.05		118	96 A	0.43	95 A	0.38	96 A	0.43
119	97 G	0.1	96 G	0.11	97 G	0.1		119	97 G	0.32	96 G	0.31	97 G	0.32
120	98 A	0.24	97 A	0.26	98 A	0.24		120	98 A	0.13	97 A	0.13	98 A	0.13
121	99 V	0.3	98 V	0.31	99 V	0.3		121	99 V	0.09	98 V	0.09	99 V	0.09
122	100 V	0.32	99 V	0.32	100 V	0.32		122	100 V	0.14	99 V	0.14	100 V	0.14
123	101 G	0.2	100 G	0.2	101 G	0.2		123	101 G	0.38	100 G	0.38	101 G	0.38
124	102 G	0.12	101 G	0.12	102 G	0.12		124	102 G	0.65	101 G	0.65	102 G	0.65
125	103 L	0.12	102 L	0.12	103 L	0.12		125	103 L	0.73	102 L	0.73	103 L	0.73
126	104 G	0.15	103 G	0.15	104 G	0.15		126	104 G	0.72	103 G	0.72	104 G	0.72
127	105 G	0.26	104 G	0.25	105 G	0.25		127	105 G	0.56	104 G	0.56	105 G	0.56
128	106 Y	0.43	105 Y	0.43	106 Y	0.42		128	106 Y	0.37	105 Y	0.37	106 Y	0.36
129	107 M	0.58	106 M	0.56	107 M	0.55		129	107 M	0.23	106 M	0.23	107 M	0.23
130	108 L	0.5	107 L	0.48	108 L	0.46		130	108 L	0.28	107 L	0.27	108 L	0.27
131	109 G	0.33	108 G	0.29	109 G	0.26		131	109 G	0.47	108 G	0.46	109 G	0.45
132	110 S	0.2	109 S	0.18	110 S	0.15		132	110 S	0.69	109 S	0.66	110 S	0.65
133	111 A	0.14	110 A	0.14	111 A	0.13		133	111 A	0.8	110 A	0.72	111 A	0.69
134	112 M	0.09	111 M	0.08	112 M	0.08		134	112 M	0.87	111 M	0.79	112 M	0.71
135	113 S	0.12	112 S	0.08	113 S	0.08		135	113 S	0.88	112 S	0.83	113 S	0.74
136	114 R	0.22	113 R	0.12	114 R	0.09		136	114 R	0.76	113 R	0.76	114 R	0.69
137	115 P	0.62	114 P	0.32	115 P	0.19		137	115 P	0.33	114 P	0.46	115 P	0.44
138	116 I	0.78	115 M	0.44	116 M	0.23		138	116 I	0.17	115 M	0.31	116 M	0.38
139	117 I	0.76	116 I	0.47	117 M	0.23		139	117 I	0.15	116 I	0.25	117 M	0.35
140	118 H	0.7	117 H	0.47	118 H	0.26		140	118 H	0.27	117 H	0.33	118 H	0.41
141	119 F	0.41	118 F	0.23	119 F	0.13		141	119 F	0.63	118 F	0.68	119 F	0.71
142	120 G	0.21	119 G	0.13	120 G	0.09		142	120 G	0.82	119 G	0.84	120 G	0.85
143	121 S	0.15	120 N	0.1	121 N	0.07		143	121 S	0.86	120 N	0.88	121 N	0.88
144	122 D	0.19	121 D	0.15	122 D	0.12		144	122 D	0.79	121 D	0.8	122 D	0.81

## Sheet: E; Pβ&Pc  of Tau-R3
Table E. Amino-acid Sequences and Theoretical Pβ or Pc Values of Tau-derived R3 peptide and its variants
cf. Jiji AC, Shine A, Vijayan V. Direct Observation of Aggregation-Induced Backbone Conformational Changes in Tau Peptides. Angew Chemie Int Ed. 2016;1–6.
	Pβ of Tau-derived R3 peptide and its variants									Pc of Tau-derived R3 peptide and its variants						Pc of C-temrinally-truncated R3 peptides
Residue#	R3		R3-S316A		R3-S316P				Residue#	R3		R3-S316A		R3-S316P		ΔCR3SK		ΔCR3S		ΔCR3
305	1 K	0.26	1 K	0.25	1 K	0.26			305	1 K	0.5	1 K	0.5	1 K	0.5	1 K	0.5	1 K	0.5	1 K	0.5
306	2 V	0.33	2 V	0.33	2 V	0.34			306	2 V	0.43	2 V	0.41	2 V	0.42	2 V	0.43	2 V	0.43	2 V	0.42
307	3 Q	0.46	3 Q	0.44	3 Q	0.46			307	3 Q	0.31	3 Q	0.3	3 Q	0.31	3 Q	0.31	3 Q	0.3	3 Q	0.29
308	4 I	0.62	4 I	0.59	4 I	0.63			308	4 I	0.18	4 I	0.18	4 I	0.19	4 I	0.18	4 I	0.19	4 I	0.19
309	5 V	0.55	5 V	0.49	5 V	0.55			309	5 V	0.23	5 V	0.24	5 V	0.26	5 V	0.24	5 V	0.25	5 V	0.27
310	6 Y	0.42	6 Y	0.31	6 Y	0.37			310	6 Y	0.43	6 Y	0.48	6 Y	0.51	6 Y	0.4	6 Y	0.41	6 Y	0.45
311	7 K	0.19	7 K	0.14	7 K	0.15			311	7 K	0.66	7 K	0.69	7 K	0.76	7 K	0.63	7 K	0.64	7 K	0.71
312	8 P	0.15	8 P	0.11	8 P	0.11			312	8 P	0.73	8 P	0.72	8 P	0.84	8 P	0.7	8 P	0.73	8 P	0.8
313	9 V	0.16	9 V	0.13	9 V	0.1			313	9 V	0.73	9 V	0.67	9 V	0.86	9 V	0.73	9 V	0.78	9 V	0.75
314	10 D	0.2	10 D	0.18	10 D	0.11			314	10 D	0.65	10 D	0.53	10 D	0.86	10 D	0.76	10 D	0.79	10 D	0.73
315	11 L	0.21	11 L	0.21	11 L	0.1			315	11 L	0.58	11 L	0.4	11 L	0.85	11 L	0.75	11 L	0.75	11 L	0.64
316	12 S	0.21	12 A	0.22	12 P	0.13			316	12 S	0.57	12 A	0.35	12 P	0.8	12 S	0.72	12 S	0.7
317	13 K	0.28	13 K	0.25	13 K	0.19			317	13 K	0.48	13 K	0.3	13 K	0.69	13 K	0.55
318	14 V	0.3	14 V	0.24	14 V	0.24			318	14 V	0.45	14 V	0.33	14 V	0.61
319	15 T	0.25	15 T	0.17	15 T	0.24			319	15 T	0.46	15 T	0.38	15 T	0.52
320	16 S	0.23	16 S	0.15	16 S	0.22			320	16 S	0.56	16 S	0.56	16 S	0.63
321	17 K	0.18	17 K	0.11	17 K	0.18			321	17 K	0.73	17 K	0.76	17 K	0.77
322	18 C	0.15	18 C	0.09	18 C	0.14			322	18 C	0.79	18 C	0.82	18 C	0.83
323	19 G	0.13	19 G	0.09	19 G	0.13			323	19 G	0.81	19 G	0.83	19 G	0.82
324	20 S	0.18	20 S	0.14	20 S	0.18			324	20 S	0.75	20 S	0.77	20 S	0.75

## Sheet: F; Pβ&Pc of Aβ42
Table F. Amino-acid Sequences and Theoretical Pβ or Pc Values of Aβ42 and its substitution mutant with a substitution at the residue 19
* Note that the position of the residue 19 is highlighted
Pβ values of Aβ42 and its substitution-mutation variants at the residue Phe19
Residue#	F19Y		F19W		F19V		F19T		F19S		F19R		F19Q		F19P		F19N		F19M		F19L		F19K		F19I		F19H		F19G		F19F(Wt)		F19E		F19D		F19C		F19A
1	1 D	0.1	1 D	0.1	1 D	0.1	1 D	0.1	1 D	0.1	1 D	0.1	1 D	0.1	1 D	0.1	1 D	0.1	1 D	0.1	1 D	0.1	1 D	0.1	1 D	0.1	1 D	0.1	1 D	0.1	1 D	0.1	1 D	0.1	1 D	0.1	1 D	0.1	1 D	0.1
2	2 A	0.1	2 A	0.1	2 A	0.1	2 A	0.1	2 A	0.1	2 A	0.1	2 A	0.1	2 A	0.1	2 A	0.1	2 A	0.1	2 A	0.1	2 A	0.1	2 A	0.1	2 A	0.1	2 A	0.1	2 A	0.1	2 A	0.1	2 A	0.1	2 A	0.1	2 A	0.1
3	3 E	0.11	3 E	0.11	3 E	0.11	3 E	0.11	3 E	0.11	3 E	0.11	3 E	0.11	3 E	0.11	3 E	0.11	3 E	0.11	3 E	0.11	3 E	0.11	3 E	0.11	3 E	0.11	3 E	0.11	3 E	0.11	3 E	0.11	3 E	0.11	3 E	0.11	3 E	0.11
4	4 F	0.13	4 F	0.13	4 F	0.13	4 F	0.13	4 F	0.13	4 F	0.13	4 F	0.13	4 F	0.13	4 F	0.13	4 F	0.13	4 F	0.13	4 F	0.13	4 F	0.13	4 F	0.13	4 F	0.13	4 F	0.13	4 F	0.13	4 F	0.13	4 F	0.13	4 F	0.13
5	5 R	0.11	5 R	0.11	5 R	0.11	5 R	0.11	5 R	0.11	5 R	0.11	5 R	0.11	5 R	0.11	5 R	0.11	5 R	0.11	5 R	0.11	5 R	0.11	5 R	0.11	5 R	0.11	5 R	0.11	5 R	0.11	5 R	0.11	5 R	0.11	5 R	0.11	5 R	0.11
6	6 H	0.08	6 H	0.08	6 H	0.08	6 H	0.08	6 H	0.08	6 H	0.08	6 H	0.08	6 H	0.08	6 H	0.08	6 H	0.08	6 H	0.08	6 H	0.08	6 H	0.08	6 H	0.08	6 H	0.08	6 H	0.08	6 H	0.08	6 H	0.08	6 H	0.08	6 H	0.08
7	7 D	0.04	7 D	0.04	7 D	0.04	7 D	0.04	7 D	0.04	7 D	0.04	7 D	0.04	7 D	0.04	7 D	0.04	7 D	0.04	7 D	0.04	7 D	0.04	7 D	0.04	7 D	0.04	7 D	0.04	7 D	0.04	7 D	0.04	7 D	0.04	7 D	0.04	7 D	0.04
8	8 S	0.04	8 S	0.04	8 S	0.04	8 S	0.04	8 S	0.04	8 S	0.04	8 S	0.04	8 S	0.04	8 S	0.04	8 S	0.04	8 S	0.03	8 S	0.03	8 S	0.04	8 S	0.04	8 S	0.04	8 S	0.04	8 S	0.04	8 S	0.04	8 S	0.04	8 S	0.04
9	9 G	0.05	9 G	0.05	9 G	0.05	9 G	0.05	9 G	0.05	9 G	0.05	9 G	0.05	9 G	0.06	9 G	0.05	9 G	0.05	9 G	0.05	9 G	0.05	9 G	0.05	9 G	0.05	9 G	0.05	9 G	0.05	9 G	0.05	9 G	0.05	9 G	0.05	9 G	0.05
10	10 Y	0.09	10 Y	0.09	10 Y	0.09	10 Y	0.1	10 Y	0.1	10 Y	0.09	10 Y	0.09	10 Y	0.11	10 Y	0.1	10 Y	0.08	10 Y	0.08	10 Y	0.09	10 Y	0.09	10 Y	0.09	10 Y	0.1	10 Y	0.09	10 Y	0.1	10 Y	0.1	10 Y	0.1	10 Y	0.09
11	11 E	0.16	11 E	0.15	11 E	0.15	11 E	0.17	11 E	0.17	11 E	0.15	11 E	0.15	11 E	0.18	11 E	0.16	11 E	0.14	11 E	0.14	11 E	0.14	11 E	0.16	11 E	0.15	11 E	0.17	11 E	0.15	11 E	0.15	11 E	0.17	11 E	0.16	11 E	0.15
12	12 V	0.17	12 V	0.15	12 V	0.15	12 V	0.18	12 V	0.17	12 V	0.15	12 V	0.14	12 V	0.18	12 V	0.16	12 V	0.13	12 V	0.13	12 V	0.14	12 V	0.15	12 V	0.15	12 V	0.17	12 V	0.14	12 V	0.14	12 V	0.17	12 V	0.15	12 V	0.15
13	13 H	0.14	13 H	0.12	13 H	0.12	13 H	0.17	13 H	0.16	13 H	0.12	13 H	0.1	13 H	0.14	13 H	0.13	13 H	0.1	13 H	0.1	13 H	0.11	13 H	0.12	13 H	0.13	13 H	0.15	13 H	0.11	13 H	0.11	13 H	0.13	13 H	0.12	13 H	0.11
14	14 H	0.12	14 H	0.1	14 H	0.1	14 H	0.16	14 H	0.14	14 H	0.11	14 H	0.09	14 H	0.1	14 H	0.11	14 H	0.09	14 H	0.09	14 H	0.09	14 H	0.09	14 H	0.11	14 H	0.13	14 H	0.1	14 H	0.1	14 H	0.11	14 H	0.11	14 H	0.1
15	15 Q	0.12	15 Q	0.1	15 Q	0.12	15 Q	0.16	15 Q	0.14	15 Q	0.1	15 Q	0.09	15 Q	0.1	15 Q	0.11	15 Q	0.09	15 Q	0.09	15 Q	0.08	15 Q	0.11	15 Q	0.11	15 Q	0.15	15 Q	0.1	15 Q	0.1	15 Q	0.1	15 Q	0.13	15 Q	0.09
16	16 K	0.13	16 K	0.1	16 K	0.14	16 K	0.15	16 K	0.13	16 K	0.1	16 K	0.08	16 K	0.08	16 K	0.11	16 K	0.09	16 K	0.1	16 K	0.09	16 K	0.13	16 K	0.12	16 K	0.13	16 K	0.12	16 K	0.09	16 K	0.09	16 K	0.15	16 K	0.09
17	17 L	0.19	17 L	0.13	17 L	0.21	17 L	0.15	17 L	0.13	17 L	0.11	17 L	0.09	17 L	0.06	17 L	0.09	17 L	0.11	17 L	0.13	17 L	0.08	17 L	0.21	17 L	0.12	17 L	0.11	17 L	0.15	17 L	0.09	17 L	0.09	17 L	0.17	17 L	0.1
18	18 V	0.33	18 V	0.24	18 V	0.36	18 V	0.25	18 V	0.18	18 V	0.19	18 V	0.15	18 V	0.07	18 V	0.12	18 V	0.19	18 V	0.22	18 V	0.11	18 V	0.41	18 V	0.17	18 V	0.14	18 V	0.25	18 V	0.13	18 V	0.12	18 V	0.29	18 V	0.15
19	19 Y	0.44	19 W	0.34	19 V	0.49	19 T	0.34	19 S	0.22	19 R	0.27	19 Q	0.23	19 P	0.11	19 N	0.14	19 M	0.29	19 L	0.28	19 K	0.14	19 I	0.58	19 H	0.2	19 G	0.16	19 F	0.35	19 E	0.17	19 D	0.14	19 C	0.35	19 A	0.21
20	20 F	0.41	20 F	0.34	20 F	0.48	20 F	0.36	20 F	0.24	20 F	0.28	20 F	0.24	20 F	0.15	20 F	0.14	20 F	0.31	20 F	0.27	20 F	0.14	20 F	0.56	20 F	0.19	20 F	0.2	20 F	0.35	20 F	0.18	20 F	0.15	20 F	0.31	20 F	0.19
21	21 A	0.37	21 A	0.3	21 A	0.41	21 A	0.32	21 A	0.26	21 A	0.27	21 A	0.23	21 A	0.2	21 A	0.16	21 A	0.27	21 A	0.24	21 A	0.17	21 A	0.46	21 A	0.18	21 A	0.28	21 A	0.32	21 A	0.18	21 A	0.18	21 A	0.26	21 A	0.19
22	22 E	0.24	22 E	0.19	22 E	0.25	22 E	0.23	22 E	0.2	22 E	0.19	22 E	0.17	22 E	0.19	22 E	0.14	22 E	0.18	22 E	0.14	22 E	0.14	22 E	0.29	22 E	0.14	22 E	0.23	22 E	0.2	22 E	0.13	22 E	0.16	22 E	0.16	22 E	0.13
23	23 D	0.13	23 D	0.1	23 D	0.12	23 D	0.14	23 D	0.13	23 D	0.11	23 D	0.1	23 D	0.13	23 D	0.1	23 D	0.09	23 D	0.08	23 D	0.09	23 D	0.13	23 D	0.1	23 D	0.15	23 D	0.1	23 D	0.09	23 D	0.1	23 D	0.09	23 D	0.09
24	24 V	0.07	24 V	0.05	24 V	0.06	24 V	0.08	24 V	0.08	24 V	0.06	24 V	0.06	24 V	0.08	24 V	0.07	24 V	0.04	24 V	0.04	24 V	0.06	24 V	0.07	24 V	0.06	24 V	0.08	24 V	0.05	24 V	0.05	24 V	0.06	24 V	0.05	24 V	0.05
25	25 G	0.07	25 G	0.06	25 G	0.06	25 G	0.07	25 G	0.07	25 G	0.06	25 G	0.06	25 G	0.07	25 G	0.07	25 G	0.05	25 G	0.05	25 G	0.06	25 G	0.06	25 G	0.06	25 G	0.08	25 G	0.05	25 G	0.05	25 G	0.06	25 G	0.06	25 G	0.05
26	26 S	0.05	26 S	0.04	26 S	0.05	26 S	0.05	26 S	0.05	26 S	0.05	26 S	0.05	26 S	0.06	26 S	0.05	26 S	0.04	26 S	0.04	26 S	0.05	26 S	0.05	26 S	0.05	26 S	0.06	26 S	0.04	26 S	0.04	26 S	0.05	26 S	0.05	26 S	0.04
27	27 N	0.04	27 N	0.04	27 N	0.04	27 N	0.04	27 N	0.05	27 N	0.04	27 N	0.04	27 N	0.05	27 N	0.04	27 N	0.04	27 N	0.04	27 N	0.04	27 N	0.04	27 N	0.04	27 N	0.05	27 N	0.04	27 N	0.04	27 N	0.04	27 N	0.04	27 N	0.03
28	28 K	0.05	28 K	0.05	28 K	0.05	28 K	0.05	28 K	0.05	28 K	0.05	28 K	0.05	28 K	0.05	28 K	0.05	28 K	0.05	28 K	0.04	28 K	0.05	28 K	0.05	28 K	0.05	28 K	0.05	28 K	0.05	28 K	0.04	28 K	0.05	28 K	0.05	28 K	0.04
29	29 G	0.12	29 G	0.12	29 G	0.11	29 G	0.12	29 G	0.12	29 G	0.12	29 G	0.12	29 G	0.12	29 G	0.11	29 G	0.11	29 G	0.11	29 G	0.12	29 G	0.12	29 G	0.12	29 G	0.12	29 G	0.12	29 G	0.11	29 G	0.11	29 G	0.12	29 G	0.1
30	30 A	0.33	30 A	0.32	30 A	0.32	30 A	0.32	30 A	0.32	30 A	0.32	30 A	0.32	30 A	0.32	30 A	0.32	30 A	0.32	30 A	0.32	30 A	0.31	30 A	0.32	30 A	0.31	30 A	0.33	30 A	0.31	30 A	0.31	30 A	0.31	30 A	0.33	30 A	0.31
31	31 I	0.69	31 I	0.68	31 I	0.68	31 I	0.68	31 I	0.69	31 I	0.68	31 I	0.68	31 I	0.69	31 I	0.68	31 I	0.68	31 I	0.68	31 I	0.67	31 I	0.68	31 I	0.68	31 I	0.68	31 I	0.68	31 I	0.68	31 I	0.68	31 I	0.69	31 I	0.68
32	32 I	0.84	32 I	0.84	32 I	0.84	32 I	0.84	32 I	0.84	32 I	0.84	32 I	0.84	32 I	0.84	32 I	0.84	32 I	0.84	32 I	0.84	32 I	0.84	32 I	0.84	32 I	0.84	32 I	0.84	32 I	0.84	32 I	0.84	32 I	0.84	32 I	0.84	32 I	0.84
33	33 G	0.86	33 G	0.86	33 G	0.86	33 G	0.86	33 G	0.86	33 G	0.86	33 G	0.86	33 G	0.86	33 G	0.86	33 G	0.86	33 G	0.86	33 G	0.86	33 G	0.86	33 G	0.86	33 G	0.86	33 G	0.86	33 G	0.86	33 G	0.86	33 G	0.86	33 G	0.86
34	34 L	0.83	34 L	0.83	34 L	0.83	34 L	0.83	34 L	0.83	34 L	0.83	34 L	0.83	34 L	0.83	34 L	0.83	34 L	0.83	34 L	0.83	34 L	0.83	34 L	0.83	34 L	0.83	34 L	0.83	34 L	0.83	34 L	0.83	34 L	0.83	34 L	0.83	34 L	0.83
35	35 M	0.73	35 M	0.73	35 M	0.73	35 M	0.73	35 M	0.73	35 M	0.73	35 M	0.73	35 M	0.73	35 M	0.73	35 M	0.73	35 M	0.73	35 M	0.73	35 M	0.73	35 M	0.73	35 M	0.73	35 M	0.73	35 M	0.73	35 M	0.73	35 M	0.73	35 M	0.73
36	36 V	0.47	36 V	0.47	36 V	0.47	36 V	0.47	36 V	0.47	36 V	0.47	36 V	0.47	36 V	0.47	36 V	0.47	36 V	0.47	36 V	0.47	36 V	0.47	36 V	0.47	36 V	0.47	36 V	0.47	36 V	0.47	36 V	0.47	36 V	0.47	36 V	0.47	36 V	0.47
37	37 G	0.3	37 G	0.3	37 G	0.3	37 G	0.3	37 G	0.3	37 G	0.3	37 G	0.3	37 G	0.3	37 G	0.3	37 G	0.3	37 G	0.3	37 G	0.3	37 G	0.3	37 G	0.3	37 G	0.3	37 G	0.3	37 G	0.3	37 G	0.3	37 G	0.3	37 G	0.3
38	38 G	0.35	38 G	0.35	38 G	0.35	38 G	0.35	38 G	0.35	38 G	0.35	38 G	0.35	38 G	0.35	38 G	0.35	38 G	0.35	38 G	0.35	38 G	0.35	38 G	0.35	38 G	0.35	38 G	0.35	38 G	0.35	38 G	0.35	38 G	0.35	38 G	0.35	38 G	0.35
39	39 V	0.57	39 V	0.57	39 V	0.57	39 V	0.57	39 V	0.57	39 V	0.57	39 V	0.57	39 V	0.57	39 V	0.57	39 V	0.57	39 V	0.57	39 V	0.57	39 V	0.57	39 V	0.57	39 V	0.57	39 V	0.57	39 V	0.57	39 V	0.57	39 V	0.57	39 V	0.57
40	40 V	0.73	40 V	0.73	40 V	0.73	40 V	0.73	40 V	0.73	40 V	0.73	40 V	0.73	40 V	0.73	40 V	0.73	40 V	0.73	40 V	0.73	40 V	0.73	40 V	0.73	40 V	0.73	40 V	0.73	40 V	0.73	40 V	0.73	40 V	0.73	40 V	0.73	40 V	0.73
41	41 I	0.78	41 I	0.78	41 I	0.78	41 I	0.78	41 I	0.78	41 I	0.78	41 I	0.78	41 I	0.78	41 I	0.78	41 I	0.78	41 I	0.78	41 I	0.78	41 I	0.78	41 I	0.78	41 I	0.78	41 I	0.78	41 I	0.78	41 I	0.78	41 I	0.78	41 I	0.78
42	42 A	0.72	42 A	0.72	42 A	0.72	42 A	0.72	42 A	0.72	42 A	0.72	42 A	0.72	42 A	0.72	42 A	0.72	42 A	0.72	42 A	0.72	42 A	0.72	42 A	0.72	42 A	0.72	42 A	0.72	42 A	0.72	42 A	0.72	42 A	0.72	42 A	0.72	42 A	0.72
Pc values of Aβ42 and its substitution-mutation variants at the residue Phe19
Residue#	F19Y		F19W		F19V		F19T		F19S		F19R		F19Q		F19P		F19N		F19M		F19L		F19K		F19I		F19H		F19G		F19F(Wt)		F19E		F19D		F19C		F19A
1	1 D	0.63	1 D	0.63	1 D	0.63	1 D	0.63	1 D	0.63	1 D	0.63	1 D	0.63	1 D	0.63	1 D	0.63	1 D	0.63	1 D	0.63	1 D	0.63	1 D	0.63	1 D	0.63	1 D	0.63	1 D	0.63	1 D	0.63	1 D	0.63	1 D	0.63	1 D	0.63
2	2 A	0.59	2 A	0.59	2 A	0.59	2 A	0.59	2 A	0.59	2 A	0.59	2 A	0.59	2 A	0.59	2 A	0.59	2 A	0.59	2 A	0.59	2 A	0.59	2 A	0.59	2 A	0.59	2 A	0.59	2 A	0.59	2 A	0.59	2 A	0.59	2 A	0.59	2 A	0.59
3	3 E	0.52	3 E	0.52	3 E	0.52	3 E	0.52	3 E	0.52	3 E	0.52	3 E	0.52	3 E	0.52	3 E	0.52	3 E	0.52	3 E	0.52	3 E	0.52	3 E	0.52	3 E	0.52	3 E	0.52	3 E	0.52	3 E	0.52	3 E	0.52	3 E	0.52	3 E	0.52
4	4 F	0.43	4 F	0.43	4 F	0.43	4 F	0.43	4 F	0.43	4 F	0.43	4 F	0.43	4 F	0.43	4 F	0.43	4 F	0.43	4 F	0.43	4 F	0.43	4 F	0.43	4 F	0.43	4 F	0.43	4 F	0.43	4 F	0.43	4 F	0.43	4 F	0.43	4 F	0.43
5	5 R	0.43	5 R	0.43	5 R	0.43	5 R	0.43	5 R	0.43	5 R	0.43	5 R	0.43	5 R	0.43	5 R	0.43	5 R	0.43	5 R	0.43	5 R	0.43	5 R	0.43	5 R	0.43	5 R	0.43	5 R	0.43	5 R	0.43	5 R	0.43	5 R	0.43	5 R	0.43
6	6 H	0.63	6 H	0.63	6 H	0.63	6 H	0.63	6 H	0.63	6 H	0.63	6 H	0.63	6 H	0.63	6 H	0.63	6 H	0.63	6 H	0.63	6 H	0.63	6 H	0.63	6 H	0.63	6 H	0.63	6 H	0.63	6 H	0.63	6 H	0.63	6 H	0.63	6 H	0.63
7	7 D	0.77	7 D	0.77	7 D	0.77	7 D	0.77	7 D	0.76	7 D	0.77	7 D	0.77	7 D	0.77	7 D	0.77	7 D	0.77	7 D	0.77	7 D	0.76	7 D	0.77	7 D	0.76	7 D	0.77	7 D	0.77	7 D	0.77	7 D	0.77	7 D	0.77	7 D	0.77
8	8 S	0.8	8 S	0.8	8 S	0.8	8 S	0.8	8 S	0.8	8 S	0.8	8 S	0.8	8 S	0.8	8 S	0.8	8 S	0.8	8 S	0.79	8 S	0.8	8 S	0.8	8 S	0.8	8 S	0.8	8 S	0.8	8 S	0.8	8 S	0.8	8 S	0.8	8 S	0.8
9	9 G	0.73	9 G	0.73	9 G	0.73	9 G	0.73	9 G	0.74	9 G	0.73	9 G	0.73	9 G	0.74	9 G	0.73	9 G	0.72	9 G	0.72	9 G	0.73	9 G	0.73	9 G	0.73	9 G	0.73	9 G	0.73	9 G	0.73	9 G	0.74	9 G	0.73	9 G	0.73
10	10 Y	0.48	10 Y	0.47	10 Y	0.48	10 Y	0.51	10 Y	0.49	10 Y	0.48	10 Y	0.48	10 Y	0.5	10 Y	0.48	10 Y	0.47	10 Y	0.47	10 Y	0.46	10 Y	0.47	10 Y	0.47	10 Y	0.49	10 Y	0.48	10 Y	0.49	10 Y	0.5	10 Y	0.49	10 Y	0.49
11	11 E	0.24	11 E	0.23	11 E	0.24	11 E	0.26	11 E	0.25	11 E	0.24	11 E	0.25	11 E	0.27	11 E	0.25	11 E	0.23	11 E	0.22	11 E	0.22	11 E	0.24	11 E	0.22	11 E	0.26	11 E	0.24	11 E	0.25	11 E	0.25	11 E	0.25	11 E	0.24
12	12 V	0.17	12 V	0.16	12 V	0.18	12 V	0.19	12 V	0.17	12 V	0.17	12 V	0.19	12 V	0.22	12 V	0.18	12 V	0.16	12 V	0.16	12 V	0.16	12 V	0.18	12 V	0.16	12 V	0.19	12 V	0.18	12 V	0.2	12 V	0.19	12 V	0.2	12 V	0.17
13	13 H	0.23	13 H	0.22	13 H	0.27	13 H	0.24	13 H	0.23	13 H	0.22	13 H	0.29	13 H	0.34	13 H	0.25	13 H	0.22	13 H	0.22	13 H	0.21	13 H	0.27	13 H	0.2	13 H	0.27	13 H	0.27	13 H	0.29	13 H	0.29	13 H	0.3	13 H	0.23
14	14 H	0.37	14 H	0.34	14 H	0.41	14 H	0.34	14 H	0.34	14 H	0.34	14 H	0.43	14 H	0.56	14 H	0.37	14 H	0.3	14 H	0.29	14 H	0.33	14 H	0.43	14 H	0.3	14 H	0.39	14 H	0.38	14 H	0.42	14 H	0.47	14 H	0.44	14 H	0.33
15	15 Q	0.38	15 Q	0.36	15 Q	0.38	15 Q	0.36	15 Q	0.37	15 Q	0.36	15 Q	0.42	15 Q	0.63	15 Q	0.37	15 Q	0.28	15 Q	0.28	15 Q	0.34	15 Q	0.43	15 Q	0.3	15 Q	0.37	15 Q	0.38	15 Q	0.41	15 Q	0.51	15 Q	0.41	15 Q	0.33
16	16 K	0.4	16 K	0.37	16 K	0.35	16 K	0.41	16 K	0.42	16 K	0.38	16 K	0.41	16 K	0.7	16 K	0.39	16 K	0.28	16 K	0.25	16 K	0.33	16 K	0.4	16 K	0.29	16 K	0.42	16 K	0.36	16 K	0.4	16 K	0.54	16 K	0.37	16 K	0.35
17	17 L	0.36	17 L	0.36	17 L	0.27	17 L	0.46	17 L	0.47	17 L	0.41	17 L	0.45	17 L	0.79	17 L	0.48	17 L	0.28	17 L	0.24	17 L	0.39	17 L	0.32	17 L	0.32	17 L	0.54	17 L	0.34	17 L	0.42	17 L	0.56	17 L	0.35	17 L	0.35
18	18 V	0.22	18 V	0.23	18 V	0.15	18 V	0.35	18 V	0.41	18 V	0.3	18 V	0.34	18 V	0.8	18 V	0.44	18 V	0.19	18 V	0.16	18 V	0.35	18 V	0.16	18 V	0.27	18 V	0.56	18 V	0.21	18 V	0.34	18 V	0.52	18 V	0.24	18 V	0.25
19	19 Y	0.14	19 W	0.14	19 V	0.09	19 T	0.24	19 S	0.34	19 R	0.19	19 Q	0.22	19 P	0.71	19 N	0.42	19 M	0.11	19 L	0.11	19 K	0.29	19 I	0.08	19 H	0.24	19 G	0.51	19 F	0.13	19 E	0.25	19 D	0.46	19 C	0.18	19 A	0.17
20	20 F	0.2	20 F	0.17	20 F	0.11	20 F	0.25	20 F	0.38	20 F	0.22	20 F	0.26	20 F	0.64	20 F	0.48	20 F	0.13	20 F	0.15	20 F	0.38	20 F	0.11	20 F	0.34	20 F	0.5	20 F	0.17	20 F	0.28	20 F	0.46	20 F	0.25	20 F	0.21
21	21 A	0.25	21 A	0.21	21 A	0.16	21 A	0.29	21 A	0.34	21 A	0.26	21 A	0.29	21 A	0.52	21 A	0.44	21 A	0.17	21 A	0.18	21 A	0.36	21 A	0.16	21 A	0.37	21 A	0.38	21 A	0.2	21 A	0.28	21 A	0.4	21 A	0.31	21 A	0.23
22	22 E	0.36	22 E	0.33	22 E	0.27	22 E	0.37	22 E	0.39	22 E	0.35	22 E	0.35	22 E	0.49	22 E	0.44	22 E	0.27	22 E	0.3	22 E	0.4	22 E	0.29	22 E	0.43	22 E	0.4	22 E	0.31	22 E	0.33	22 E	0.38	22 E	0.44	22 E	0.3
23	23 D	0.54	23 D	0.53	23 D	0.48	23 D	0.49	23 D	0.49	23 D	0.51	23 D	0.52	23 D	0.58	23 D	0.53	23 D	0.5	23 D	0.5	23 D	0.54	23 D	0.52	23 D	0.56	23 D	0.51	23 D	0.52	23 D	0.45	23 D	0.48	23 D	0.59	23 D	0.43
24	24 V	0.71	24 V	0.7	24 V	0.68	24 V	0.66	24 V	0.65	24 V	0.69	24 V	0.69	24 V	0.69	24 V	0.65	24 V	0.71	24 V	0.7	24 V	0.65	24 V	0.69	24 V	0.68	24 V	0.69	24 V	0.69	24 V	0.64	24 V	0.66	24 V	0.74	24 V	0.63
25	25 G	0.76	25 G	0.74	25 G	0.74	25 G	0.72	25 G	0.71	25 G	0.74	25 G	0.72	25 G	0.75	25 G	0.71	25 G	0.76	25 G	0.73	25 G	0.69	25 G	0.75	25 G	0.72	25 G	0.72	25 G	0.74	25 G	0.72	25 G	0.73	25 G	0.77	25 G	0.71
26	26 S	0.81	26 S	0.81	26 S	0.81	26 S	0.8	26 S	0.79	26 S	0.81	26 S	0.8	26 S	0.8	26 S	0.79	26 S	0.81	26 S	0.8	26 S	0.78	26 S	0.81	26 S	0.8	26 S	0.79	26 S	0.8	26 S	0.79	26 S	0.8	26 S	0.81	26 S	0.79
27	27 N	0.87	27 N	0.87	27 N	0.86	27 N	0.86	27 N	0.86	27 N	0.86	27 N	0.86	27 N	0.86	27 N	0.86	27 N	0.86	27 N	0.86	27 N	0.86	27 N	0.87	27 N	0.86	27 N	0.86	27 N	0.86	27 N	0.86	27 N	0.86	27 N	0.86	27 N	0.86
28	28 K	0.88	28 K	0.88	28 K	0.88	28 K	0.88	28 K	0.88	28 K	0.88	28 K	0.88	28 K	0.88	28 K	0.88	28 K	0.88	28 K	0.88	28 K	0.88	28 K	0.88	28 K	0.88	28 K	0.88	28 K	0.88	28 K	0.88	28 K	0.88	28 K	0.88	28 K	0.88
29	29 G	0.81	29 G	0.81	29 G	0.81	29 G	0.81	29 G	0.81	29 G	0.81	29 G	0.81	29 G	0.81	29 G	0.81	29 G	0.81	29 G	0.81	29 G	0.81	29 G	0.81	29 G	0.81	29 G	0.81	29 G	0.81	29 G	0.82	29 G	0.81	29 G	0.81	29 G	0.82
30	30 A	0.52	30 A	0.53	30 A	0.53	30 A	0.53	30 A	0.53	30 A	0.53	30 A	0.53	30 A	0.53	30 A	0.53	30 A	0.52	30 A	0.52	30 A	0.53	30 A	0.53	30 A	0.53	30 A	0.52	30 A	0.53	30 A	0.53	30 A	0.53	30 A	0.52	30 A	0.53
31	31 I	0.14	31 I	0.14	31 I	0.14	31 I	0.14	31 I	0.14	31 I	0.14	31 I	0.14	31 I	0.14	31 I	0.14	31 I	0.14	31 I	0.14	31 I	0.14	31 I	0.14	31 I	0.14	31 I	0.14	31 I	0.14	31 I	0.14	31 I	0.14	31 I	0.14	31 I	0.14
32	32 I	0.06	32 I	0.06	32 I	0.06	32 I	0.06	32 I	0.06	32 I	0.06	32 I	0.06	32 I	0.06	32 I	0.06	32 I	0.06	32 I	0.06	32 I	0.06	32 I	0.06	32 I	0.06	32 I	0.06	32 I	0.06	32 I	0.06	32 I	0.06	32 I	0.06	32 I	0.06
33	33 G	0.06	33 G	0.06	33 G	0.06	33 G	0.06	33 G	0.06	33 G	0.06	33 G	0.06	33 G	0.06	33 G	0.06	33 G	0.06	33 G	0.06	33 G	0.06	33 G	0.06	33 G	0.06	33 G	0.06	33 G	0.06	33 G	0.06	33 G	0.06	33 G	0.06	33 G	0.06
34	34 L	0.08	34 L	0.08	34 L	0.08	34 L	0.08	34 L	0.08	34 L	0.08	34 L	0.08	34 L	0.08	34 L	0.08	34 L	0.08	34 L	0.08	34 L	0.08	34 L	0.08	34 L	0.08	34 L	0.08	34 L	0.08	34 L	0.08	34 L	0.08	34 L	0.08	34 L	0.08
35	35 M	0.13	35 M	0.13	35 M	0.13	35 M	0.13	35 M	0.13	35 M	0.13	35 M	0.13	35 M	0.13	35 M	0.13	35 M	0.13	35 M	0.13	35 M	0.13	35 M	0.13	35 M	0.13	35 M	0.13	35 M	0.13	35 M	0.13	35 M	0.13	35 M	0.13	35 M	0.13
36	36 V	0.33	36 V	0.33	36 V	0.33	36 V	0.33	36 V	0.33	36 V	0.33	36 V	0.33	36 V	0.33	36 V	0.33	36 V	0.33	36 V	0.33	36 V	0.33	36 V	0.33	36 V	0.33	36 V	0.33	36 V	0.33	36 V	0.33	36 V	0.33	36 V	0.33	36 V	0.33
37	37 G	0.52	37 G	0.52	37 G	0.52	37 G	0.52	37 G	0.52	37 G	0.52	37 G	0.52	37 G	0.52	37 G	0.52	37 G	0.52	37 G	0.52	37 G	0.52	37 G	0.52	37 G	0.52	37 G	0.52	37 G	0.52	37 G	0.52	37 G	0.52	37 G	0.52	37 G	0.52
38	38 G	0.53	38 G	0.53	38 G	0.53	38 G	0.53	38 G	0.53	38 G	0.53	38 G	0.53	38 G	0.53	38 G	0.53	38 G	0.53	38 G	0.53	38 G	0.53	38 G	0.53	38 G	0.53	38 G	0.53	38 G	0.53	38 G	0.53	38 G	0.53	38 G	0.53	38 G	0.53
39	39 V	0.29	39 V	0.29	39 V	0.29	39 V	0.29	39 V	0.29	39 V	0.29	39 V	0.29	39 V	0.29	39 V	0.29	39 V	0.29	39 V	0.29	39 V	0.29	39 V	0.29	39 V	0.29	39 V	0.29	39 V	0.29	39 V	0.29	39 V	0.29	39 V	0.29	39 V	0.29
40	40 V	0.13	40 V	0.13	40 V	0.13	40 V	0.13	40 V	0.13	40 V	0.13	40 V	0.13	40 V	0.13	40 V	0.13	40 V	0.13	40 V	0.13	40 V	0.13	40 V	0.13	40 V	0.13	40 V	0.13	40 V	0.13	40 V	0.13	40 V	0.13	40 V	0.13	40 V	0.13
41	41 I	0.1	41 I	0.1	41 I	0.1	41 I	0.1	41 I	0.1	41 I	0.1	41 I	0.1	41 I	0.1	41 I	0.1	41 I	0.1	41 I	0.1	41 I	0.1	41 I	0.1	41 I	0.1	41 I	0.1	41 I	0.1	41 I	0.1	41 I	0.1	41 I	0.1	41 I	0.1
42	42 A	0.15	42 A	0.15	42 A	0.15	42 A	0.15	42 A	0.15	42 A	0.15	42 A	0.15	42 A	0.15	42 A	0.15	42 A	0.15	42 A	0.15	42 A	0.15	42 A	0.15	42 A	0.15	42 A	0.15	42 A	0.15	42 A	0.15	42 A	0.15	42 A	0.15	42 A	0.15

## Sheet: G; Correlation coeff. of Aβ42)
Table G. Amino-acid Sequences and Theoretical Pβ or Pc Values of Aβ42 and its substitution mutant with a substitution at the residue 19
																						Comparison between Pβ and Pc of Aβ42 and its substitution-mutation variants at the residue Phe19 (focused on the region from the residue 10 to 30)
Pβ values of Aβ42 and its substitution-mutation variants at the residue Phe19 (focused on the region from the residue 10 to 30)																						* Pβmax, the maximum Pβ value in the interval from the residue 16 to 23. Pcmax, the maximum Pc value in the interval from the residue 13 to 19.
Residue#	F19Y	F19W	F19V	F19T	F19S	F19R	F19Q	F19P	F19N	F19M	F19L	F19K	F19I	F19H	F19G	F19F(Wt)	F19E	F19D	F19C	F19A		Residue#	F19E	[F19E]	F19D	[F19D]	F19N	[F19N]		F19R	[F19R]	F19Q	[F19Q]	F19H	[F19H]	F19T	[F19T]	F19G	[F19G]	F19K	[F19K]		F19P	[F19P]	F19S	[F19S]	F19A	[F19A]	F19C
10	0.09	0.09	0.09	0.1	0.1	0.09	0.09	0.11	0.1	0.08	0.08	0.09	0.09	0.09	0.1	0.09	0.1	0.1	0.1	0.09		10	0.1	0.49	0.1	0.5	0.1	0.48		0.09	0.48	0.09	0.48	0.09	0.47	0.1	0.51	0.1	0.49	0.09	0.46		0.11	0.5	0.1	0.49	0.09	0.49	0.1
11	0.16	0.15	0.15	0.17	0.17	0.15	0.15	0.18	0.16	0.14	0.14	0.14	0.16	0.15	0.17	0.15	0.15	0.17	0.16	0.15		11	0.15	0.25	0.17	0.25	0.16	0.25		0.15	0.24	0.15	0.25	0.15	0.22	0.17	0.26	0.17	0.26	0.14	0.22		0.18	0.27	0.17	0.25	0.15	0.24	0.16
12	0.17	0.15	0.15	0.18	0.17	0.15	0.14	0.18	0.16	0.13	0.13	0.14	0.15	0.15	0.17	0.14	0.14	0.17	0.15	0.15		12	0.14	0.2	0.17	0.19	0.16	0.18		0.15	0.17	0.14	0.19	0.15	0.16	0.18	0.19	0.17	0.19	0.14	0.16		0.18	0.22	0.17	0.17	0.15	0.17	0.15
13	0.14	0.12	0.12	0.17	0.16	0.12	0.1	0.14	0.13	0.1	0.1	0.11	0.12	0.13	0.15	0.11	0.11	0.13	0.12	0.11		13	0.11	0.29	0.13	0.29	0.13	0.25		0.12	0.22	0.1	0.29	0.13	0.2	0.17	0.24	0.15	0.27	0.11	0.21		0.14	0.34	0.16	0.23	0.11	0.23	0.12
14	0.12	0.1	0.1	0.16	0.14	0.11	0.09	0.1	0.11	0.09	0.09	0.09	0.09	0.11	0.13	0.1	0.1	0.11	0.11	0.1		14	0.1	0.42	0.11	0.47	0.11	0.37		0.11	0.34	0.09	0.43	0.11	0.3	0.16	0.34	0.13	0.39	0.09	0.33		0.1	0.56	0.14	0.34	0.1	0.33	0.11
15	0.12	0.1	0.12	0.16	0.14	0.1	0.09	0.1	0.11	0.09	0.09	0.08	0.11	0.11	0.15	0.1	0.1	0.1	0.13	0.09		15	0.1	0.41	0.1	0.51	0.11	0.37		0.1	0.36	0.09	0.42	0.11	0.3	0.16	0.36	0.15	0.37	0.08	0.34		0.1	0.63	0.14	0.37	0.09	0.33	0.13
16	0.13	0.1	0.14	0.15	0.13	0.1	0.08	0.08	0.11	0.09	0.1	0.09	0.13	0.12	0.13	0.12	0.09	0.09	0.15	0.09		16	0.09	0.4	0.09	0.54	0.11	0.39		0.1	0.38	0.08	0.41	0.12	0.29	0.15	0.41	0.13	0.42	0.09	0.33		0.08	0.7	0.13	0.42	0.09	0.35	0.15
17	0.19	0.13	0.21	0.15	0.13	0.11	0.09	0.06	0.09	0.11	0.13	0.08	0.21	0.12	0.11	0.15	0.09	0.09	0.17	0.1		17	0.09	0.42	0.09	0.56	0.09	0.48		0.11	0.41	0.09	0.45	0.12	0.32	0.15	0.46	0.11	0.54	0.08	0.39		0.06	0.79	0.13	0.47	0.1	0.35	0.17
18	0.33	0.24	0.36	0.25	0.18	0.19	0.15	0.07	0.12	0.19	0.22	0.11	0.41	0.17	0.14	0.25	0.13	0.12	0.29	0.15		18	0.13	0.34	0.12	0.52	0.12	0.44		0.19	0.3	0.15	0.34	0.17	0.27	0.25	0.35	0.14	0.56	0.11	0.35		0.07	0.8	0.18	0.41	0.15	0.25	0.29
19	0.44	0.34	0.49	0.34	0.22	0.27	0.23	0.11	0.14	0.29	0.28	0.14	0.58	0.2	0.16	0.35	0.17	0.14	0.35	0.21		19	0.17	0.25	0.14	0.46	0.14	0.42		0.27	0.19	0.23	0.22	0.2	0.24	0.34	0.24	0.16	0.51	0.14	0.29		0.11	0.71	0.22	0.34	0.21	0.17	0.35
20	0.41	0.34	0.48	0.36	0.24	0.28	0.24	0.15	0.14	0.31	0.27	0.14	0.56	0.19	0.2	0.35	0.18	0.15	0.31	0.19		20	0.18	0.28	0.15	0.46	0.14	0.48		0.28	0.22	0.24	0.26	0.19	0.34	0.36	0.25	0.2	0.5	0.14	0.38		0.15	0.64	0.24	0.38	0.19	0.21	0.31
21	0.37	0.3	0.41	0.32	0.26	0.27	0.23	0.2	0.16	0.27	0.24	0.17	0.46	0.18	0.28	0.32	0.18	0.18	0.26	0.19		21	0.18	0.28	0.18	0.4	0.16	0.44		0.27	0.26	0.23	0.29	0.18	0.37	0.32	0.29	0.28	0.38	0.17	0.36		0.2	0.52	0.26	0.34	0.19	0.23	0.26
22	0.24	0.19	0.25	0.23	0.2	0.19	0.17	0.19	0.14	0.18	0.14	0.14	0.29	0.14	0.23	0.2	0.13	0.16	0.16	0.13		22	0.13	0.33	0.16	0.38	0.14	0.44		0.19	0.35	0.17	0.35	0.14	0.43	0.23	0.37	0.23	0.4	0.14	0.4		0.19	0.49	0.2	0.39	0.13	0.3	0.16
23	0.13	0.1	0.12	0.14	0.13	0.11	0.1	0.13	0.1	0.09	0.08	0.09	0.13	0.1	0.15	0.1	0.09	0.1	0.09	0.09		23	0.09	0.45	0.1	0.48	0.1	0.53		0.11	0.51	0.1	0.52	0.1	0.56	0.14	0.49	0.15	0.51	0.09	0.54		0.13	0.58	0.13	0.49	0.09	0.43	0.09
24	0.07	0.05	0.06	0.08	0.08	0.06	0.06	0.08	0.07	0.04	0.04	0.06	0.07	0.06	0.08	0.05	0.05	0.06	0.05	0.05		24	0.05	0.64	0.06	0.66	0.07	0.65		0.06	0.69	0.06	0.69	0.06	0.68	0.08	0.66	0.08	0.69	0.06	0.65		0.08	0.69	0.08	0.65	0.05	0.63	0.05
25	0.07	0.06	0.06	0.07	0.07	0.06	0.06	0.07	0.07	0.05	0.05	0.06	0.06	0.06	0.08	0.05	0.05	0.06	0.06	0.05		25	0.05	0.72	0.06	0.73	0.07	0.71		0.06	0.74	0.06	0.72	0.06	0.72	0.07	0.72	0.08	0.72	0.06	0.69		0.07	0.75	0.07	0.71	0.05	0.71	0.06
26	0.05	0.04	0.05	0.05	0.05	0.05	0.05	0.06	0.05	0.04	0.04	0.05	0.05	0.05	0.06	0.04	0.04	0.05	0.05	0.04		26	0.04	0.79	0.05	0.8	0.05	0.79		0.05	0.81	0.05	0.8	0.05	0.8	0.05	0.8	0.06	0.79	0.05	0.78		0.06	0.8	0.05	0.79	0.04	0.79	0.05
27	0.04	0.04	0.04	0.04	0.05	0.04	0.04	0.05	0.04	0.04	0.04	0.04	0.04	0.04	0.05	0.04	0.04	0.04	0.04	0.03		27	0.04	0.86	0.04	0.86	0.04	0.86		0.04	0.86	0.04	0.86	0.04	0.86	0.04	0.86	0.05	0.86	0.04	0.86		0.05	0.86	0.05	0.86	0.03	0.86	0.04
28	0.05	0.05	0.05	0.05	0.05	0.05	0.05	0.05	0.05	0.05	0.04	0.05	0.05	0.05	0.05	0.05	0.04	0.05	0.05	0.04		28	0.04	0.88	0.05	0.88	0.05	0.88		0.05	0.88	0.05	0.88	0.05	0.88	0.05	0.88	0.05	0.88	0.05	0.88		0.05	0.88	0.05	0.88	0.04	0.88	0.05
29	0.12	0.12	0.11	0.12	0.12	0.12	0.12	0.12	0.11	0.11	0.11	0.12	0.12	0.12	0.12	0.12	0.11	0.11	0.12	0.1		29	0.11	0.82	0.11	0.81	0.11	0.81		0.12	0.81	0.12	0.81	0.12	0.81	0.12	0.81	0.12	0.81	0.12	0.81		0.12	0.81	0.12	0.81	0.1	0.82	0.12
30	0.33	0.32	0.32	0.32	0.32	0.32	0.32	0.32	0.32	0.32	0.32	0.31	0.32	0.31	0.33	0.31	0.31	0.31	0.33	0.31		30	0.31	0.53	0.31	0.53	0.32	0.53		0.32	0.53	0.32	0.53	0.31	0.53	0.32	0.53	0.33	0.52	0.31	0.53		0.32	0.53	0.32	0.53	0.31	0.53	0.33
																							Pβmax	Pcmax	Pβmax	Pcmax	Pβmax	Pcmax		Pβmax	Pcmax	Pβmax	Pcmax	Pβmax	Pcmax	Pβmax	Pcmax	Pβmax	Pcmax	Pβmax	Pcmax		Pβmax	Pcmax	Pβmax	Pcmax	Pβmax	Pcmax	Pβmax
																							0.18	0.42	0.18	0.56	0.16	0.48		0.28	0.41	0.24	0.45	0.2	0.32	0.36	0.46	0.28	0.56	0.17	0.39		0.2	0.8	0.26	0.47	0.21	0.35	0.35
Pc values of Aβ42 and its substitution-mutation variants at the residue Phe19 (focused on the region from the residue 10 to 30)																								Pβ/Pc		Pβ/Pc		Pβ/Pc			Pβ/Pc		Pβ/Pc		Pβ/Pc		Pβ/Pc		Pβ/Pc		Pβ/Pc			Pβ/Pc		Pβ/Pc		Pβ/Pc
Residue#	[F19Y]	[F19W]	[F19V]	[F19T]	[F19S]	[F19R]	[F19Q]	[F19P]	[F19N]	[F19M]	[F19L]	[F19K]	[F19I]	[F19H]	[F19G]	[F19F(Wt)]	[F19E]	[F19D]	[F19C]	[F19A]				0.428571		0.321429		0.333333			0.682927		0.533333		0.625		0.782609		0.5		0.435897			0.25		0.553191		0.6
10	0.48	0.47	0.48	0.51	0.49	0.48	0.48	0.5	0.48	0.47	0.47	0.46	0.47	0.47	0.49	0.48	0.49	0.5	0.49	0.49
11	0.24	0.23	0.24	0.26	0.25	0.24	0.25	0.27	0.25	0.23	0.22	0.22	0.24	0.22	0.26	0.24	0.25	0.25	0.25	0.24
12	0.17	0.16	0.18	0.19	0.17	0.17	0.19	0.22	0.18	0.16	0.16	0.16	0.18	0.16	0.19	0.18	0.2	0.19	0.2	0.17
13	0.23	0.22	0.27	0.24	0.23	0.22	0.29	0.34	0.25	0.22	0.22	0.21	0.27	0.2	0.27	0.27	0.29	0.29	0.3	0.23
14	0.37	0.34	0.41	0.34	0.34	0.34	0.43	0.56	0.37	0.3	0.29	0.33	0.43	0.3	0.39	0.38	0.42	0.47	0.44	0.33
15	0.38	0.36	0.38	0.36	0.37	0.36	0.42	0.63	0.37	0.28	0.28	0.34	0.43	0.3	0.37	0.38	0.41	0.51	0.41	0.33
16	0.4	0.37	0.35	0.41	0.42	0.38	0.41	0.7	0.39	0.28	0.25	0.33	0.4	0.29	0.42	0.36	0.4	0.54	0.37	0.35
17	0.36	0.36	0.27	0.46	0.47	0.41	0.45	0.79	0.48	0.28	0.24	0.39	0.32	0.32	0.54	0.34	0.42	0.56	0.35	0.35
18	0.22	0.23	0.15	0.35	0.41	0.3	0.34	0.8	0.44	0.19	0.16	0.35	0.16	0.27	0.56	0.21	0.34	0.52	0.24	0.25
19	0.14	0.14	0.09	0.24	0.34	0.19	0.22	0.71	0.42	0.11	0.11	0.29	0.08	0.24	0.51	0.13	0.25	0.46	0.18	0.17
20	0.2	0.17	0.11	0.25	0.38	0.22	0.26	0.64	0.48	0.13	0.15	0.38	0.11	0.34	0.5	0.17	0.28	0.46	0.25	0.21
21	0.25	0.21	0.16	0.29	0.34	0.26	0.29	0.52	0.44	0.17	0.18	0.36	0.16	0.37	0.38	0.2	0.28	0.4	0.31	0.23
22	0.36	0.33	0.27	0.37	0.39	0.35	0.35	0.49	0.44	0.27	0.3	0.4	0.29	0.43	0.4	0.31	0.33	0.38	0.44	0.3
23	0.54	0.53	0.48	0.49	0.49	0.51	0.52	0.58	0.53	0.5	0.5	0.54	0.52	0.56	0.51	0.52	0.45	0.48	0.59	0.43
24	0.71	0.7	0.68	0.66	0.65	0.69	0.69	0.69	0.65	0.71	0.7	0.65	0.69	0.68	0.69	0.69	0.64	0.66	0.74	0.63
25	0.76	0.74	0.74	0.72	0.71	0.74	0.72	0.75	0.71	0.76	0.73	0.69	0.75	0.72	0.72	0.74	0.72	0.73	0.77	0.71
26	0.81	0.81	0.81	0.8	0.79	0.81	0.8	0.8	0.79	0.81	0.8	0.78	0.81	0.8	0.79	0.8	0.79	0.8	0.81	0.79
27	0.87	0.87	0.86	0.86	0.86	0.86	0.86	0.86	0.86	0.86	0.86	0.86	0.87	0.86	0.86	0.86	0.86	0.86	0.86	0.86
28	0.88	0.88	0.88	0.88	0.88	0.88	0.88	0.88	0.88	0.88	0.88	0.88	0.88	0.88	0.88	0.88	0.88	0.88	0.88	0.88
29	0.81	0.81	0.81	0.81	0.81	0.81	0.81	0.81	0.81	0.81	0.81	0.81	0.81	0.81	0.81	0.81	0.82	0.81	0.81	0.82
30	0.52	0.53	0.53	0.53	0.53	0.53	0.53	0.53	0.53	0.52	0.52	0.53	0.53	0.53	0.52	0.53	0.53	0.53	0.52	0.53
Correlation between the relative fluorescence
intensity and either Pβ, Pc or Pβ/Pc
F19X	Lengths of bars	Relative Lengths	Pβmax /Pcmax	Pβmax (16-23)	Pcmax (13-19)
D	1.7	4.85714	0.428571	0.18	0.42
E	1.45	4.14286	0.321429	0.18	0.56
N	1.41	4.02857	0.333333	0.16	0.48
R	1.39	3.97143	0.682927	0.28	0.41
Q	1.39	3.97143	0.533333	0.24	0.45
H	1.32	3.77143	0.625	0.2	0.32
T	1.16	3.31429	0.782609	0.36	0.46
G	1.15	3.28571	0.5	0.28	0.56
K	1.14	3.25714	0.435897	0.17	0.39
P	1.01	2.88571	0.25	0.2	0.8
S	0.99	2.82857	0.553191	0.26	0.47
A	0.99	2.82857	0.6	0.21	0.35
C	0.75	2.14286	0.795455	0.35	0.44
M	0.64	1.82857	1.03333	0.31	0.3
W	0.6	1.71429	0.918919	0.34	0.37
Y	0.56	1.6	1.1	0.44	0.56
L	0.48	1.37143	0.965517	0.28	0.29
V	0.41	1.17143	1.19512	0.49	0.41
F	0.35	1	0.921053	0.35	0.38
I	0.32	0.914286	1.34884	0.58	0.43
	Correlation Coeff.		-0.833174	-0.768189	0.214376
	T value		6.39267	5.09082
	P value		5.09389e-06	7.63054e-05
[truncated: 15 more columns]

## Sheet: H; Pβ& Pc of Resistant Species
Table H. Amino-acid Sequences and Theoretical Pβ Values of PrP from Prion-resistant Species
(The Residue numbers are in mouse numbering)
Pβ of the PrPs from Prion-resistant Species																Pc of the PrPs from Prion-resistant Species
Residue#	Mouse		Horse		Dog1		Dog2		Rabbit		Pig		Sheep(ARR)			Residue#	Mouse		Horse		Dog1		Dog2		Rabbit		Pig		Sheep(ARR)
80			1 W	0.11	1 W	0.11	2 G	0.1			3 G	0.11	2 W	0.09		80			1 W	0.84	1 W	0.84	2 G	0.89			3 G	0.9	2 W	0.91
81	1 G	0.11	2 G	0.1	2 G	0.1	3 Q	0.1	1 W	0.11	4 Q	0.12	3 G	0.11		81	1 G	0.85	2 G	0.89	2 G	0.89	3 Q	0.9	1 W	0.84	4 Q	0.87	3 G	0.9
82	2 Q	0.1	3 Q	0.11	3 Q	0.11	4 P	0.11	2 G	0.1	5 P	0.14	4 Q	0.13		82	2 Q	0.9	3 Q	0.9	3 Q	0.9	4 P	0.88	2 G	0.89	5 P	0.85	4 Q	0.87
83	3 P	0.11	4 P	0.11	4 P	0.11	5 H	0.11	3 Q	0.1	6 H	0.14	5 P	0.14		83	3 P	0.9	4 P	0.87	4 P	0.87	5 H	0.88	3 Q	0.9	6 H	0.89	5 P	0.84
84	4 H	0.09	5 H	0.11	5 H	0.11	6 G	0.11	4 P	0.1	7 G	0.13	6 H	0.14		84	4 H	0.9	5 H	0.88	5 H	0.88	6 G	0.92	4 P	0.88	7 G	0.9	6 H	0.89
85	5 G	0.1	6 G	0.11	6 G	0.11	7 G	0.12	5 H	0.1	8 G	0.13	7 G	0.13		85	5 G	0.92	6 G	0.92	6 G	0.92	7 G	0.92	5 H	0.9	8 G	0.92	7 G	0.9
86	6 G	0.13	7 G	0.12	7 G	0.12	8 G	0.16	6 G	0.1	9 G	0.16	8 G	0.13		86	6 G	0.92	7 G	0.91	7 G	0.91	8 G	0.9	6 G	0.92	9 G	0.9	8 G	0.91
87	7 G	0.22	8 G	0.16	8 G	0.16	9 G	0.26	7 G	0.13	10 G	0.26	9 G	0.17		87	7 G	0.84	8 G	0.88	8 G	0.89	9 G	0.82	7 G	0.9	10 G	0.81	9 G	0.89
88	8 W	0.33	9 G	0.25	9 G	0.26	10 W	0.39	8 G	0.2	11 W	0.38	10 G	0.26		88	8 W	0.72	9 G	0.8	9 G	0.8	10 W	0.7	8 G	0.83	11 W	0.7	10 G	0.79
89	9 G	0.42	10 W	0.35	10 W	0.38	11 G	0.49	9 W	0.3	12 G	0.47	11 W	0.37		89	9 G	0.63	10 W	0.71	10 W	0.69	11 G	0.58	9 W	0.74	12 G	0.6	11 W	0.69
90	10 Q	0.34	11 G	0.37	11 G	0.42	12 Q	0.42	10 G	0.31	13 Q	0.38	12 G	0.42		90	10 Q	0.71	11 G	0.68	11 G	0.63	12 Q	0.66	10 G	0.72	13 Q	0.69	12 G	0.64
91	11 G	0.23	12 Q	0.3	12 Q	0.34	13 G	0.28	11 Q	0.25	14 G	0.27	13 Q	0.32		91	11 G	0.81	12 Q	0.73	12 Q	0.7	13 G	0.78	11 Q	0.76	14 G	0.79	13 Q	0.71
92	12 G	0.19	13 G	0.25	13 G	0.27	14 G	0.21	12 G	0.21	15 G	0.2	14 G	0.25		92	12 G	0.86	13 G	0.8	13 G	0.79	14 G	0.85	12 G	0.82	15 G	0.85	14 G	0.8
93	13 G	0.17	14 G	0.17	14 G	0.21	15 G	0.18	13 G	0.18	16 G	0.17	15 G	0.18		93	13 G	0.85	14 G	0.85	14 G	0.83	15 G	0.86	13 G	0.84	16 G	0.86	15 G	0.85
94	14 T	0.17	15 S	0.16	15 T	0.21	16 S	0.17	14 T	0.19	17 S	0.14	16 S	0.17		94	14 T	0.82	15 S	0.84	15 T	0.78	16 S	0.84	14 T	0.8	17 S	0.86	16 S	0.82
95	15 H	0.21	16 H	0.14	16 H	0.2	17 H	0.2	15 H	0.19	18 H	0.16	17 H	0.16		95	15 H	0.75	16 H	0.85	16 H	0.77	17 H	0.79	15 H	0.78	18 H	0.84	17 H	0.82
96	16 N	0.17	17 G	0.14	17 S	0.19	18 S	0.18	16 N	0.16	19 G	0.15	18 S	0.17		96	16 N	0.79	17 G	0.85	17 S	0.78	18 S	0.8	16 N	0.81	19 G	0.84	18 S	0.8
97	17 Q	0.15	18 Q	0.15	18 Q	0.18	19 Q	0.16	17 Q	0.15	20 Q	0.15	19 Q	0.17		97	17 Q	0.81	18 Q	0.83	18 Q	0.77	19 Q	0.81	17 Q	0.82	20 Q	0.82	19 Q	0.78
98	18 W	0.11	19 W	0.14	19 W	0.14	20 W	0.13	18 W	0.11	21 W	0.15	20 W	0.14		98	18 W	0.85	19 W	0.82	19 W	0.81	20 W	0.84	18 W	0.86	21 W	0.81	20 W	0.81
99	19 N	0.09	20 N	0.11	20 N	0.1	21 G	0.1	19 G	0.09	22 N	0.11	21 N	0.1		99	19 N	0.88	20 N	0.86	20 N	0.86	21 G	0.88	19 G	0.88	22 N	0.86	21 N	0.86
100	20 K	0.07	21 K	0.09	21 K	0.08	22 K	0.08	20 K	0.08	23 K	0.09	22 K	0.08		100	20 K	0.89	21 K	0.88	21 K	0.89	22 K	0.89	20 K	0.9	23 K	0.88	22 K	0.89
101	21 P	0.06	22 P	0.07	22 P	0.07	23 P	0.07	21 P	0.07	24 P	0.07	23 P	0.07		101	21 P	0.9	22 P	0.89	22 P	0.89	23 P	0.89	21 P	0.89	24 P	0.89	23 P	0.89
102	22 S	0.06	23 S	0.07	23 S	0.06	24 N	0.07	22 S	0.07	25 S	0.07	24 S	0.06		102	22 S	0.89	23 S	0.89	23 S	0.89	24 N	0.89	22 S	0.89	25 S	0.89	24 S	0.89
103	23 K	0.06	24 K	0.06	24 K	0.05	25 K	0.05	23 K	0.06	26 K	0.06	25 K	0.05		103	23 K	0.89	24 K	0.89	24 K	0.89	25 K	0.89	23 K	0.89	26 K	0.89	25 K	0.89
104	24 P	0.06	25 P	0.06	25 P	0.06	26 P	0.06	24 P	0.07	27 P	0.06	26 P	0.06		104	24 P	0.85	25 P	0.86	25 P	0.85	26 P	0.86	24 P	0.87	27 P	0.86	26 P	0.86
105	25 K	0.07	26 K	0.07	26 K	0.07	27 K	0.06	25 K	0.08	28 K	0.07	27 K	0.07		105	25 K	0.8	26 K	0.81	26 K	0.81	27 K	0.82	25 K	0.82	28 K	0.81	27 K	0.81
106	26 T	0.1	27 T	0.09	27 T	0.09	28 T	0.08	26 T	0.11	29 T	0.09	28 T	0.09		106	26 T	0.69	27 T	0.72	27 T	0.72	28 T	0.72	26 T	0.7	29 T	0.72	28 T	0.72
107	27 N	0.15	28 N	0.14	28 N	0.14	29 N	0.14	27 S	0.2	30 N	0.14	29 N	0.14		107	27 N	0.56	28 N	0.59	28 N	0.59	29 N	0.59	27 S	0.54	30 N	0.59	29 N	0.59
108	28 L	0.15	29 M	0.15	29 M	0.15	30 M	0.14	28 M	0.24	31 M	0.15	30 M	0.15		108	28 L	0.43	29 M	0.42	29 M	0.42	30 M	0.43	28 M	0.33	31 M	0.42	30 M	0.42
109	29 K	0.17	30 K	0.19	30 K	0.19	31 K	0.19	29 K	0.3	32 K	0.19	31 K	0.19		109	29 K	0.28	30 K	0.25	30 K	0.25	31 K	0.25	29 K	0.19	32 K	0.25	31 K	0.25
110	30 H	0.16	31 H	0.18	31 H	0.18	32 H	0.18	30 H	0.25	33 H	0.18	32 H	0.18		110	30 H	0.25	31 H	0.24	31 H	0.24	32 H	0.24	30 H	0.2	33 H	0.24	32 H	0.24
111	31 V	0.12	32 V	0.14	32 V	0.14	33 V	0.14	31 V	0.18	34 V	0.14	33 V	0.14		111	31 V	0.27	32 V	0.25	32 V	0.25	33 V	0.26	31 V	0.23	34 V	0.25	33 V	0.25
112	32 A	0.08	33 A	0.09	33 A	0.09	34 A	0.09	32 A	0.11	35 A	0.09	34 A	0.09		112	32 A	0.36	33 A	0.36	33 A	0.36	34 A	0.35	32 A	0.35	35 A	0.36	34 A	0.36
113	33 G	0.05	34 G	0.05	34 G	0.05	35 G	0.05	33 G	0.05	36 G	0.05	35 G	0.05		113	33 G	0.48	34 G	0.49	34 G	0.49	35 G	0.5	33 G	0.49	36 G	0.49	35 G	0.49
114	34 A	0.07	35 A	0.07	35 A	0.07	36 A	0.07	34 A	0.07	37 A	0.07	36 A	0.07		114	34 A	0.39	35 A	0.42	35 A	0.42	36 A	0.42	34 A	0.43	37 A	0.42	36 A	0.42
115	35 A	0.07	36 A	0.07	36 A	0.07	37 A	0.07	35 A	0.08	38 A	0.07	37 A	0.07		115	35 A	0.29	36 A	0.31	36 A	0.31	37 A	0.31	35 A	0.31	38 A	0.31	37 A	0.31
116	36 A	0.06	37 A	0.06	37 A	0.06	38 A	0.06	36 A	0.06	39 A	0.06	38 A	0.06		116	36 A	0.32	37 A	0.32	37 A	0.32	38 A	0.32	36 A	0.32	39 A	0.32	38 A	0.32
117	37 A	0.06	38 A	0.07	38 A	0.06	39 A	0.07	37 A	0.07	40 A	0.07	39 A	0.07		117	37 A	0.38	38 A	0.38	38 A	0.38	39 A	0.38	37 A	0.39	40 A	0.38	39 A	0.38
118	38 G	0.11	39 G	0.11	39 G	0.11	40 G	0.11	38 G	0.11	41 G	0.11	40 G	0.11		118	38 G	0.31	39 G	0.31	39 G	0.31	40 G	0.31	38 G	0.31	41 G	0.31	40 G	0.31
119	39 A	0.26	40 A	0.26	40 A	0.26	41 A	0.26	39 A	0.26	42 A	0.26	41 A	0.26		119	39 A	0.13	40 A	0.13	40 A	0.13	41 A	0.13	39 A	0.13	42 A	0.13	41 A	0.13
120	40 V	0.31	41 V	0.31	41 V	0.32	42 V	0.31	40 V	0.31	43 V	0.31	42 V	0.31		120	40 V	0.09	41 V	0.09	41 V	0.09	42 V	0.09	40 V	0.09	43 V	0.09	42 V	0.09
121	41 V	0.32	42 V	0.32	42 V	0.32	43 V	0.32	41 V	0.32	44 V	0.32	43 V	0.32		121	41 V	0.14	42 V	0.14	42 V	0.13	43 V	0.14	41 V	0.14	44 V	0.14	43 V	0.14
122	42 G	0.2	43 G	0.2	43 G	0.19	44 G	0.2	42 G	0.2	45 G	0.2	44 G	0.2		122	42 G	0.38	43 G	0.38	43 G	0.38	44 G	0.38	42 G	0.38	45 G	0.38	44 G	0.38
123	43 G	0.12	44 G	0.12	44 G	0.12	45 G	0.12	43 G	0.12	46 G	0.12	45 G	0.12		123	43 G	0.65	44 G	0.65	44 G	0.66	45 G	0.65	43 G	0.65	46 G	0.65	45 G	0.65
124	44 L	0.12	45 L	0.12	45 L	0.12	46 L	0.12	44 L	0.12	47 L	0.12	46 L	0.12		124	44 L	0.73	45 L	0.73	45 L	0.73	46 L	0.73	44 L	0.73	47 L	0.73	46 L	0.73
125	45 G	0.15	46 G	0.15	46 G	0.17	47 G	0.15	45 G	0.15	48 G	0.15	47 G	0.15		125	45 G	0.72	46 G	0.72	46 G	0.68	47 G	0.72	45 G	0.72	48 G	0.72	47 G	0.72
126	46 G	0.25	47 G	0.25	47 G	0.29	48 G	0.25	46 G	0.25	49 G	0.25	48 G	0.25		126	46 G	0.56	47 G	0.55	47 G	0.48	48 G	0.55	46 G	0.55	49 G	0.55	48 G	0.55
127	47 Y	0.43	48 Y	0.42	48 Y	0.47	49 Y	0.42	47 Y	0.42	50 Y	0.42	49 Y	0.42		127	47 Y	0.37	48 Y	0.37	48 Y	0.31	49 Y	0.37	47 Y	0.37	50 Y	0.37	49 Y	0.37
128	48 M	0.56	49 M	0.56	49 L	0.56	50 M	0.56	48 M	0.56	51 M	0.56	50 M	0.56		128	48 M	0.23	49 M	0.23	49 L	0.23	50 M	0.23	48 M	0.23	51 M	0.23	50 M	0.23
129	49 L	0.48	50 L	0.48	50 L	0.45	51 L	0.48	49 L	0.48	52 L	0.48	51 L	0.48		129	49 L	0.27	50 L	0.26	50 L	0.29	51 L	0.26	49 L	0.26	52 L	0.26	51 L	0.26
130	50 G	0.29	51 G	0.29	51 G	0.27	52 G	0.29	50 G	0.29	53 G	0.29	52 G	0.29		130	50 G	0.46	51 G	0.45	51 G	0.47	52 G	0.45	50 G	0.45	53 G	0.45	52 G	0.45
131	51 S	0.18	52 S	0.18	52 S	0.15	53 S	0.18	51 S	0.18	54 S	0.18	53 S	0.18		131	51 S	0.66	52 S	0.66	52 S	0.68	53 S	0.66	51 S	0.66	54 S	0.65	53 S	0.66
132	52 A	0.14	53 A	0.14	53 A	0.13	54 A	0.14	52 A	0.14	55 A	0.15	54 A	0.14		132	52 A	0.72	53 A	0.71	53 A	0.72	54 A	0.71	52 A	0.71	55 A	0.72	54 A	0.71
133	53 M	0.08	54 M	0.08	54 M	0.08	55 M	0.08	53 M	0.08	56 M	0.08	55 M	0.08		133	53 M	0.79	54 M	0.8	54 M	0.79	55 M	0.8	53 M	0.8	56 M	0.8	55 M	0.8
134	54 S	0.09	55 S	0.09	55 S	0.09	56 S	0.09	54 S	0.09	57 S	0.1	56 S	0.09		134	54 S	0.83	55 S	0.82	55 S	0.8	56 S	0.82	54 S	0.82	57 S	0.82	56 S	0.82
135	55 R	0.12	56 R	0.14	56 R	0.14	57 R	0.14	55 R	0.14	58 R	0.16	57 R	0.14		135	55 R	0.75	56 R	0.73	56 R	0.72	57 R	0.73	55 R	0.73	58 R	0.71	57 R	0.73
136	56 P	0.32	57 P	0.36	57 P	0.34	58 P	0.36	56 P	0.36	59 P	0.45	58 P	0.36		136	56 P	0.45	57 P	0.42	57 P	0.43	58 P	0.42	56 P	0.42	59 P	0.36	58 P	0.42
137	57 M	0.42	58 L	0.45	58 L	0.4	59 L	0.45	57 L	0.45	60 L	0.55	59 L	0.45		137	57 M	0.32	58 L	0.31	58 L	0.36	59 L	0.31	57 L	0.31	60 L	0.25	59 L	0.31
138	58 I	0.45	59 I	0.48	59 I	0.38	60 I	0.48	58 I	0.48	61 I	0.57	60 I	0.48		138	58 I	0.3	59 I	0.3	59 I	0.4	60 I	0.3	58 I	0.3	61 I	0.26	60 I	0.3
139	59 H	0.4	60 H	0.41	60 H	0.36	61 H	0.41	59 H	0.41	62 H	0.48	61 H	0.41		139	59 H	0.38	60 H	0.42	60 H	0.49	61 H	0.42	59 H	0.42	62 H	0.4	61 H	0.42
140	60 F	0.23	61 F	0.21	61 F	0.2	62 F	0.21	60 F	0.21	63 F	0.27	62 F	0.21		140	60 F	0.63	61 F	0.68	61 F	0.71	62 F	0.68	60 F	0.68	63 F	0.65	62 F	0.68
141	61 G	0.11	62 G	0.11	62 G	0.11	63 G	0.11	61 G	0.11	64 G	0.14	63 G	0.11		141	61 G	0.8	62 G	0.82	62 G	0.82	63 G	0.82	61 G	0.82	64 G	0.81	63 G	0.82
142	62 N	0.07	63 N	0.09	63 N	0.08	64 N	0.09	62 N	0.09	65 S	0.1	64 N	0.09		142	62 N	0.87	63 N	0.87	63 N	0.87	64 N	0.87	62 N	0.87	65 S	0.86	64 N	0.87
143	63 D	0.07	64 D	0.08	64 D	0.07	65 D	0.08	63 D	0.08	66 D	0.1	65 D	0.08		143	63 D	0.86	64 D	0.87	64 D	0.86	65 D	0.87	63 D	0.87	66 D	0.85	65 D	0.87
144	64 W	0.05	65 Y	0.06	65 C	0.06	66 Y	0.06	64 Y	0.06	67 Y	0.08	66 Y	0.06		144	64 W	0.83	65 Y	0.85	65 C	0.85	66 Y	0.85	64 Y	0.85	67 Y	0.83	66 Y	0.85
145	65 E	0.08	66 E	0.08	66 E	0.07	67 E	0.08	65 E	0.08	68 E	0.1	67 E	0.08		145	65 E	0.77	66 E	0.81	66 E	0.81	67 E	0.81	65 E	0.81	68 E	0.8	67 E	0.81
146	66 D	0.13	67 D	0.15	67 D	0.11	68 D	0.15	66 D	0.15	69 D	0.17	68 D	0.15		146	66 D	0.64	67 D	0.69	67 D	0.72	68 D	0.69	66 D	0.69	69 D	0.67	68 D	0.69
147	67 R	0.21	68 R	0.25	68 R	0.18	69 R	0.25	67 R	0.25	70 R	0.27	69 R	0.25		147	67 R	0.38	68 R	0.42	68 R	0.49	69 R	0.42	67 R	0.42	70 R	0.41	69 R	0.42
148	68 Y	0.25	69 Y	0.32	69 Y	0.23	70 Y	0.32	68 Y	0.32	71 Y	0.34	70 Y	0.32		148	68 Y	0.28	69 Y	0.28	69 Y	0.33	70 Y	0.27	68 Y	0.28	71 Y	0.27	70 Y	0.28
149	69 Y	0.25	70 Y	0.31	70 Y	0.23	71 Y	0.31	69 Y	0.31	72 Y	0.32	71 Y	0.31		149	69 Y	0.26	70 Y	0.26	70 Y	0.31	71 Y	0.26	69 Y	0.26	72 Y	0.25	71 Y	0.26
150	70 R	0.2	71 R	0.24	71 R	0.2	72 R	0.24	70 R	0.24	73 R	0.25	72 R	0.24		150	70 R	0.32	71 R	0.33	71 R	0.36	72 R	0.33	70 R	0.33	73 R	0.33	72 R	0.33
151	71 E	0.13	72 E	0.15	72 E	0.13	73 E	0.14	71 E	0.15	74 E	0.15	73 E	0.15		151	71 E	0.53	72 E	0.54	72 E	0.54	73 E	0.55	71 E	0.54	74 E	0.53	73 E	0.54
152	72 N	0.1	73 N	0.11	73 N	0.1	74 N	0.1	72 N	0.11	75 N	0.11	74 N	0.11		152	72 N	0.7	73 N	0.7	73 N	0.7	74 N	0.74	72 N	0.7	75 N	0.71	74 N	0.7
153	73 M	0.09	74 M	0.1	74 M	0.09	75 M	0.09	73 M	0.1	76 M	0.1	75 M	0.1		153	73 M	0.77	74 M	0.77	74 M	0.77	75 M	0.79	73 M	0.77	76 M	0.77	75 M	0.77
154	74 Y	0.11	75 Y	0.12	75 Y	0.11	76 Y	0.11	74 Y	0.12	77 Y	0.12	76 Y	0.12		154	74 Y	0.76	75 Y	0.76	75 Y	0.76	76 Y	0.78	74 Y	0.76	77 Y	0.76	76 Y	0.76
155	75 R	0.12	76 R	0.12	76 R	0.12	77 R	0.11	75 R	0.12	78 R	0.12	77 R	0.12		155	75 R	0.78	76 R	0.77	76 R	0.78	77 R	0.79	75 R	0.78	78 R	0.78	77 R	0.78
156	76 Y	0.1	77 Y	0.11	77 Y	0.11	78 Y	0.11	76 Y	0.11	79 Y	0.11	78 Y	0.11		156	76 Y	0.82	77 Y	0.82	77 Y	0.82	78 Y	0.81	76 Y	0.82	79 Y	0.82	78 Y	0.82
157	77 P	0.11	78 P	0.11	78 P	0.11	79 P	0.12	77 P	0.11	80 P	0.11	79 P	0.11		157	77 P	0.86	78 P	0.86	78 P	0.85	79 P	0.83	77 P	0.86	80 P	0.86	79 P	0.86
158	78 N	0.13	79 N	0.14	79 N	0.17	80 E	0.16	78 N	0.13	81 N	0.13	80 N	0.14		158	78 N	0.86	79 N	0.86	79 N	0.83	80 E	0.79	78 N	0.86	81 N	0.86	80 N	0.86
159	79 Q	0.19	80 Q	0.22	80 Q	0.29	81 Q	0.24	79 Q	0.19	82 Q	0.19	81 Q	0.2		159	79 Q	0.83	80 Q	0.82	80 Q	0.74	81 Q	0.75	79 Q	0.83	82 Q	0.83	81 Q	0.83
160	80 V	0.3	81 V	0.39	81 V	0.51	82 V	0.36	80 V	0.3	83 V	0.3	82 V	0.33		160	80 V	0.72	81 V	0.66	81 V	0.5	82 V	0.61	80 V	0.72	83 V	0.72	82 V	0.71
161	81 Y	0.35	82 Y	0.49	82 Y	0.61	83 Y	0.35	81 Y	0.35	84 Y	0.35	83 Y	0.41		161	81 Y	0.63	82 Y	0.51	82 Y	0.35	83 Y	0.58	81 Y	0.63	84 Y	0.63	83 Y	0.58
162	82 Y	0.36	83 Y	0.53	83 Y	0.65	84 Y	0.33	82 Y	0.36	85 Y	0.36	84 Y	0.44		162	82 Y	0.65	83 Y	0.5	83 Y	0.34	84 Y	0.64	82 Y	0.65	85 Y	0.65	84 Y	0.57
163	83 R	0.32	84 R	0.5	84 R	0.61	85 R	0.27	83 R	0.32	86 R	0.32	85 R	0.4		163	83 R	0.72	84 R	0.57	84 R	0.4	85 R	0.74	83 R	0.72	86 R	0.72	85 R	0.65
164	84 P	0.29	85 P	0.44	85 S	0.52	86 P	0.25	84 P	0.3	87 P	0.3	86 P	0.37		164	84 P	0.69	85 P	0.59	85 S	0.44	86 P	0.73	84 P	0.7	87 P	0.7	86 P	0.65
165	85 V	0.21	86 V	0.31	86 V	0.36	87 V	0.19	85 V	0.22	88 V	0.22	87 V	0.27		165	85 V	0.75	86 V	0.66	86 V	0.57	87 V	0.77	85 V	0.75	88 V	0.75	87 V	0.71
166	86 D	0.19	87 S	0.26	87 D	0.3	88 D	0.17	86 D	0.2	89 D	0.2	88 D	0.23		166	86 D	0.79	87 S	0.73	87 D	0.65	88 D	0.79	86 D	0.77	89 D	0.77	88 D	0.75
167	87 Q	0.17	88 E	0.22	88 Q	0.25	89 Q	0.17	87 Q	0.21	90 Q	0.21	89 R	0.21		167	87 Q	0.76	88 E	0.73	88 Q	0.68	89 Q	0.77	87 Q	0.73	90 Q	0.73	89 R	0.73
168	88 Y	0.14	89 Y	0.16	89 Y	0.19	90 Y	0.13	88 Y	0.17	91 Y	0.17	90 Y	0.16		168	88 Y	0.77	89 Y	0.75	89 Y	0.71	90 Y	0.79	88 Y	0.75	91 Y	0.75	90 Y	0.75
169	89 S	0.11	90 S	0.12	90 N	0.13	91 S	0.11	89 S	0.13	92 S	0.13	91 S	0.12		169	89 S	0.78	90 S	0.78	90 N	0.78	91 S	0.79	89 S	0.78	92 S	0.78	91 S	0.77
170	90 N	0.1	91 N	0.11	91 N	0.12	92 N	0.1	90 N	0.12	93 N	0.12	92 N	0.11		170	90 N	0.82	91 N	0.81	91 N	0.85	92 N	0.83	90 N	0.83	93 N	0.83	92 N	0.82
171	91 Q	0.08	92 Q	0.1	92 Q	0.11	93 Q	0.08	91 Q	0.1	94 Q	0.1	93 Q	0.08		171	91 Q	0.85	92 Q	0.81	92 Q	0.86	93 Q	0.86	91 Q	0.85	94 Q	0.85	93 Q	0.85
172	92 N	0.09	93 N	0.09	93 S	0.16	94 N	0.08	92 N	0.11	95 N	0.11	94 N	0.08		172	92 N	0.85	93 N	0.82	93 S	0.81	94 N	0.86	92 N	0.84	95 N	0.84	94 N	0.85
173	93 N	0.14	94 N	0.14	94 T	0.37	95 N	0.12	93 S	0.2	96 S	0.2	95 N	0.13		173	93 N	0.78	94 N	0.79	94 T	0.58	95 N	0.83	93 S	0.75	96 S	0.75	95 N	0.8
174	94 F	0.22	95 F	0.22	95 F	0.59	96 F	0.2	94 F	0.34	97 F	0.34	96 F	0.21		174	94 F	0.63	95 F	0.65	95 F	0.3	96 F	0.7	94 F	0.54	97 F	0.54	96 F	0.65
175	95 V	0.34	96 V	0.34	96 V	0.65	97 V	0.36	95 V	0.5	98 V	0.5	97 V	0.34		175	95 V	0.4	96 V	0.4	96 V	0.2	97 V	0.43	95 V	0.29	98 V	0.29	97 V	0.4
176	96 H	0.36	97 H	0.36	97 H	0.61	98 R	0.43	96 H	0.48	99 H	0.48	98 H	0.36		176	96 H	0.36	97 H	0.36	97 H	0.23	98 R	0.3	96 H	0.3	99 H	0.3	98 H	0.36
177	97 D	0.42	98 D	0.41	98 D	0.6	99 D	0.54	97 D	0.53	100 D	0.53	99 D	0.42		177	97 D	0.33	98 D	0.33	98 D	0.26	99 D	0.22	97 D	0.28	100 D	0.28	99 D	0.32
178	98 C	0.31	99 C	0.35	99 C	0.43	100 C	0.45	98 C	0.4	101 C	0.4	100 C	0.35		178	98 C	0.44	99 C	0.4	99 C	0.39	100 C	0.29	98 C	0.38	101 C	0.38	100 C	0.4
179	99 V	0.28	100 V	0.32	100 V	0.36	101 V	0.4	99 V	0.36	102 V	0.36	101 V	0.32		179	99 V	0.5	100 V	0.44	100 V	0.44	101 V	0.36	99 V	0.42	102 V	0.42	101 V	0.44
180	100 N	0.3	101 N	0.33	101 N	0.33	102 N	0.37	100 N	0.34	103 N	0.34	102 N	0.33		180	100 N	0.48	101 N	0.41	101 N	0.42	102 N	0.37	100 N	0.41	103 N	0.41	102 N	0.41
181	101 I	0.4	102 I	0.41	102 I	0.41	103 I	0.39	101 I	0.42	104 I	0.42	103 I	0.41		181	101 I	0.36	102 I	0.3	102 I	0.31	103 I	0.32	101 I	0.3	104 I	0.3	103 I	0.3
182	102 T	0.42	103 T	0.39	103 T	0.41	104 T	0.35	102 T	0.4	105 T	0.4	104 T	0.39		182	102 T	0.33	103 T	0.3	103 T	0.31	104 T	0.34	102 T	0.3	105 T	0.3	104 T	0.3
183	103 I	0.52	104 V	0.45	104 V	0.45	105 V	0.42	103 V	0.46	106 V	0.46	105 V	0.45		183	103 I	0.32	104 V	0.33	104 V	0.29	105 V	0.35	103 V	0.33	106 V	0.33	105 V	0.33
184	104 K	0.6	105 K	0.53	105 K	0.51	106 K	0.51	104 K	0.52	107 K	0.52	106 K	0.53		184	104 K	0.3	105 K	0.31	105 K	0.29	106 K	0.32	104 K	0.31	107 K	0.31	106 K	0.31
185	105 Q	0.68	106 Q	0.63	106 Q	0.57	107 Q	0.61	105 Q	0.63	108 Q	0.63	107 Q	0.63		185	105 Q	0.25	106 Q	0.26	106 Q	0.3	107 Q	0.26	105 Q	0.26	108 Q	0.26	107 Q	0.26
186	106 H	0.73	107 H	0.72	107 H	0.6	108 H	0.71	106 H	0.72	109 H	0.72	108 H	0.72		186	106 H	0.23	107 H	0.22	107 H	0.27	108 H	0.23	106 H	0.22	109 H	0.22	108 H	0.22
187	107 T	0.63	108 T	0.64	108 T	0.48	109 T	0.64	107 T	0.64	110 T	0.64	109 T	0.64		187	107 T	0.34	108 T	0.31	108 T	0.42	109 T	0.31	107 T	0.31	110 T	0.31	109 T	0.31
188	108 V	0.61	109 V	0.61	109 V	0.47	110 V	0.61	108 V	0.61	111 V	0.61	110 V	0.61		188	108 V	0.38	109 V	0.35	109 V	0.46	110 V	0.35	108 V	0.35	111 V	0.35	110 V	0.35
189	109 T	0.51	110 T	0.55	110 T	0.49	111 T	0.55	109 T	0.55	112 T	0.55	111 T	0.55		189	109 T	0.54	110 T	0.49	110 T	0.49	111 T	0.49	109 T	0.49	112 T	0.49	111 T	0.49
190	110 T	0.54	111 T	0.57	111 T	0.41	112 T	0.56	110 T	0.57	113 T	0.57	112 T	0.57		190	110 T	0.48	111 T	0.46	111 T	0.57	112 T	0.46	110 T	0.46	113 T	0.46	112 T	0.46
191	111 T	0.44	112 T	0.45	112 T	0.35	113 T	0.45	111 T	0.45	114 T	0.45	113 T	0.45		191	111 T	0.56	112 T	0.55	112 T	0.59	113 T	0.55	111 T	0.55	114 T	0.55	113 T	0.55
192	112 T	0.33	113 T	0.35	113 K	0.24	114 T	0.34	112 T	0.34	115 T	0.34	114 T	0.34		192	112 T	0.66	113 T	0.66	113 K	0.73	114 T	0.65	112 T	0.66	115 T	0.66	114 T	0.66
193	113 K	0.24	114 K	0.24	114 G	0.16	115 K	0.23	113 K	0.24	116 K	0.24	115 K	0.24		193	113 K	0.75	114 K	0.76	114 G	0.79	115 K	0.75	113 K	0.75	116 K	0.75	115 K	0.75
194	114 G	0.17	115 G	0.18	115 E	0.16	116 G	0.16	114 G	0.18	117 G	0.18	116 G	0.18		194	114 G	0.8	115 G	0.8	115 E	0.77	116 G	0.8	114 G	0.8	117 G	0.81	116 G	0.8
195	115 E	0.18	116 E	0.19	116 N	0.16	117 E	0.17	115 E	0.2	118 E	0.18	117 E	0.2		195	115 E	0.74	116 E	0.73	116 N	0.71	117 E	0.73	115 E	0.74	118 E	0.74	117 E	0.74
196	116 N	0.16	117 N	0.18	117 F	0.1	118 N	0.16	116 N	0.18	119 N	0.18	118 N	0.18		196	116 N	0.7	117 N	0.7	117 F	0.73	118 N	0.68	116 N	0.71	119 N	0.69	118 N	0.71
197	117 F	0.12	118 F	0.14	118 T	0.11	119 F	0.13	117 F	0.13	120 F	0.14	119 F	0.13		197	117 F	0.7	118 F	0.72	118 T	0.69	119 F	0.65	117 F	0.74	120 F	0.71	119 F	0.74
198	118 T	0.12	119 T	0.13	119 E	0.13	120 T	0.11	118 T	0.12	121 T	0.14	120 T	0.12		198	118 T	0.65	119 T	0.7	119 E	0.54	120 T	0.62	118 T	0.73	121 T	0.68	120 T	0.73
199	119 E	0.14	120 E	0.14	120 T	0.14	121 E	0.11	119 E	0.13	122 E	0.16	121 E	0.13		199	119 E	0.48	120 E	0.62	120 T	0.4	121 E	0.54	119 E	0.67	122 E	0.55	121 E	0.67
200	120 T	0.14	121 T	0.16	121 D	0.12	122 T	0.1	120 T	0.15	123 T	0.14	122 T	0.15		200	120 T	0.33	121 T	0.48	121 D	0.32	122 T	0.48	120 T	0.56	123 T	0.46	122 T	0.56
201	121 D	0.11	122 D	0.14	122 I	0.11	123 D	0.08	121 D	0.15	124 D	0.13	123 D	0.15		201	121 D	0.27	122 D	0.39	122 I	0.26	123 D	0.42	121 D	0.45	124 D	0.42	123 D	0.45
202	122 V	0.09	123 V	0.16	123 K	0.1	124 M	0.1	122 I	0.19	125 V	0.13	124 I	0.19		202	122 V	0.24	123 V	0.3	123 K	0.24	124 M	0.33	122 I	0.32	125 V	0.35	124 I	0.32
203	123 K	0.08	124 K	0.18	124 M	0.11	125 K	0.12	123 K	0.21	126 K	0.16	125 K	0.21		203	123 K	0.22	124 K	0.23	124 M	0.2	125 K	0.24	123 K	0.24	126 K	0.27	125 K	0.24
204	124 M	0.1	125 I	0.24	125 M	0.12	126 I	0.17	124 I	0.27	127 M	0.24	126 I	0.27		204	124 M	0.19	125 I	0.16	125 M	0.19	126 I	0.16	124 I	0.17	127 M	0.17	126 I	0.17
205	125 M	0.11	126 M	0.24	126 E	0.13	127 M	0.18	125 M	0.26	128 I	0.29	127 M	0.26		205	125 M	0.17	126 M	0.16	126 E	0.16	127 M	0.15	125 M	0.17	128 I	0.13	127 M	0.17
206	126 E	0.12	127 E	0.23	127 R	0.13	128 E	0.16	126 E	0.24	129 E	0.28	128 E	0.24		206	126 E	0.14	127 E	0.14	127 R	0.13	128 E	0.16	126 E	0.16	129 E	0.13	128 E	0.16
207	127 R	0.11	128 R	0.19	128 V	0.1	129 R	0.13	127 R	0.22	130 R	0.22	129 R	0.21		207	127 R	0.12	128 R	0.13	128 V	0.16	129 R	0.16	127 R	0.15	130 R	0.12	129 R	0.14
208	128 V	0.09	129 V	0.15	129 V	0.09	130 V	0.12	128 V	0.16	131 V	0.17	130 V	0.15		208	128 V	0.14	129 V	0.14	129 V	0.22	130 V	0.16	128 V	0.16	131 V	0.15	130 V	0.15
209	129 V	0.09	130 V	0.13	130 E	0.11	131 V	0.12	129 V	0.13	132 V	0.13	131 V	0.13		209	129 V	0.2	130 V	0.2	130 E	0.24	131 V	0.19	129 V	0.2	132 V	0.22	131 V	0.21
210	130 E	0.11	131 E	0.12	131 Q	0.17	132 E	0.12	130 E	0.13	133 E	0.16	132 E	0.13		210	130 E	0.19	131 E	0.22	131 Q	0.22	132 E	0.19	130 E	0.24	133 E	0.21	132 E	0.24
211	131 Q	0.18	132 Q	0.17	132 M	0.2	133 Q	0.19	131 Q	0.18	134 Q	0.19	133 Q	0.19		211	131 Q	0.16	132 Q	0.19	132 M	0.24	133 Q	0.16	131 Q	0.23	134 Q	0.19	133 Q	0.22
212	132 M	0.18	133 M	0.19	133 C	0.17	134 M	0.2	132 M	0.2	135 M	0.19	134 M	0.22		212	132 M	0.17	133 M	0.22	133 C	0.25	134 M	0.18	132 M	0.27	135 M	0.22	134 M	0.24
213	133 C	0.13	134 C	0.15	134 I	0.18	135 C	0.15	133 C	0.15	136 C	0.15	135 C	0.18		213	133 C	0.2	134 C	0.24	134 I	0.28	135 C	0.2	133 C	0.32	136 C	0.25	135 C	0.25
214	134 V	0.11	135 I	0.14	135 T	0.22	136 V	0.12	134 I	0.15	137 I	0.14	136 I	0.18		214	134 V	0.27	135 I	0.29	135 T	0.35	136 V	0.28	134 I	0.37	137 I	0.29	136 I	0.28
215	135 T	0.13	136 T	0.13	136 Q	0.15	137 T	0.13	135 T	0.16	138 T	0.14	137 T	0.21		215	135 T	0.36	136 T	0.38	136 Q	0.47	137 T	0.36	135 T	0.44	138 T	0.38	137 T	0.36
216	136 Q	0.11	137 Q	0.09	137 Y	0.12	138 Q	0.11	136 Q	0.11	139 Q	0.1	138 Q	0.14		216	136 Q	0.48	137 Q	0.5	137 Y	0.6	138 Q	0.45	136 Q	0.54	139 Q	0.51	138 Q	0.48
217	137 Y	0.09	138 Y	0.07	138 Q	0.11	139 Y	0.09	137 Y	0.08	140 Y	0.08	139 Y	0.11		217	137 Y	0.61	138 Y	0.64	138 Q	0.66	139 Y	0.58	137 Y	0.66	140 Y	0.62	139 Y	0.62
218	138 Q	0.08	139 Q	0.05	139 R	0.11	140 Q	0.07	138 Q	0.07	141 Q	0.06	140 Q	0.1		218	138 Q	0.68	139 Q	0.73	139 R	0.64	140 Q	0.68	138 Q	0.7	141 Q	0.68	140 Q	0.67
219	139 K	0.07	140 K	0.06	140 E	0.07	141 K	0.06	139 Q	0.07	142 K	0.07	141 R	0.1		219	139 K	0.7	140 K	0.69	140 E	0.73	141 K	0.71	139 Q	0.62	142 K	0.63	141 R	0.64
220	140 E	0.06	141 E	0.05	141 S	0.09	142 E	0.05	140 E	0.05	143 E	0.06	142 E	0.07		220	140 E	0.81	141 E	0.71	141 S	0.7	142 E	0.79	140 E	0.7	143 E	0.66	142 E	0.74
221	141 S	0.1	142 Y	0.08	142 E	0.14	143 S	0.07	141 S	0.05	144 Y	0.09	143 S	0.09		221	141 S	0.8	142 Y	0.56	142 E	0.6	143 S	0.74	141 S	0.64	144 Y	0.54	143 S	0.72
222	142 Q	0.19	143 E	0.1	143 A	0.19	144 E	0.12	142 Q	0.07	145 E	0.12	144 Q	0.17		222	142 Q	0.66	143 E	0.44	143 A	0.39	144 E	0.62	142 Q	0.5	145 E	0.44	144 Q	0.6
223	143 A	0.33	144 A	0.1	144 Y	0.25	145 A	0.17	143 A	0.1	146 A	0.14	145 A	0.24		223	143 A	0.44	144 A	0.33	144 Y	0.28	145 A	0.4	143 A	0.34	146 A	0.31	145 A	0.39
224	144 Y	0.46	145 F	0.12	145 Y	0.22	146 Y	0.26	144 A	0.12	147 Y	0.16	146 Y	0.31		224	144 Y	0.28	145 F	0.27	145 Y	0.39	146 Y	0.25	144 A	0.26	147 Y	0.24	146 Y	0.28
225	145 Y	0.33	146 Q	0.09	146 Q	0.24	147 Y	0.24	145 Y	0.11	148 A	0.11	147 Y	0.28		225	145 Y	0.37	146 Q	0.41	146 Q	0.41	147 Y	0.32	145 Y	0.28	148 A	0.39	147 Y	0.39
226	146 D	0.2	147 Q	0.09	147 R	0.21	148 Q	0.25	146 Q	0.14	149 Q	0.1	148 Q	0.28		226	146 D	0.65	147 Q	0.48	147 R	0.5	148 Q	0.38	146 Q	0.28	149 Q	0.48	148 Q	0.47
227	147 G	0.14	148 R	0.08	148 G	0.19	149 R	0.21	147 R	0.16	150 R	0.09	149 R	0.24		227	147 G	0.83	148 R	0.59	148 G	0.59	149 R	0.49	147 R	0.27	150 R	0.59	149 R	0.55
228	148 R	0.17	149 G	0.09			150 G	0.19	148 A	0.18	151 G	0.1	150 G	0.23		228	148 R	0.79	149 G	0.63			150 G	0.59	148 A	0.29	151 G	0.62	150 G	0.59
229	149 R	0.2														229	149 R	0.67
230	150 S	0.25														230	150 S	0.62
